# Supplementary material for: Revealing the Therapeutic Targets and Mechanism of Ginsenoside Rg1 for Liver Damage Related to Anti-Oxidative Stress Using Proteomic Analysis
Source: Int J Mol Sci. 2022 Sep 2;23(17):10045. doi: 10.3390/ijms231710045 (PMC9455996; doi:10.3390/ijms231710045)
Supplement: Supplementary file 1 [file ijms-23-10045-s001.zip]

Archive with 3 entries (3 files):
- Supplementary Table S1ú║Raw data of DEPs.xlsx
- Supplementary Table S2ú║Raw data of proteomic analysis.xlsx
- Supplementary Table S3 Raw data of PRM.xlsx
