# Supplementary material for: Revealing the Therapeutic Targets and Mechanism of Ginsenoside Rg1 for Liver Damage Related to Anti-Oxidative Stress Using Proteomic Analysis
Source: Int J Mol Sci. 2022 Sep 2;23(17):10045. doi: 10.3390/ijms231710045 (PMC9455996; doi:10.3390/ijms231710045)
Supplement: Supplementary file 1 [file ijms-23-10045-s001.zip › Supplementary Table S1ú║Raw data of DEPs.xlsx]

## Sheet: Sheet1
Protein IDs	Gene Name	D_gal_Rg1/D_gal	Regulation	P value (significanceA)
Q5XKE0	Mybpc2	1001.99	UP	9.64628e-289
P97457	Mylpf	639.07	UP	7.83181e-253
O88990	Actn3	521.956	UP	1.88099e-237
P07310	Ckm	378.734	UP	4.46431e-214
Q5SX39	Myh4	297.165	UP	3.2784e-197
Q91Z83	Myh7	296.311	UP	5.14788e-197
P05977	Myl1	257.503	UP	1.41132e-187
Q5SX40;Q8BVF4	Myh1	160.482	UP	1.66625e-157
Q7TQ48	Srl	131.324	UP	1.4926e-145
P20801	Tnnc2	119.938	UP	2.64901e-140
P32848	Pvalb	114.586	UP	1.06847e-137
Q9WUB3	Pygm	52.448	UP	6.33167e-97
O08638	Myh11	47.9138	UP	1.12715e-92
P58774	Tpm2	45.8907	UP	1.11134e-90
Q9JIF9	Myot	45.6182	UP	2.08632e-90
Q6P8J7;P30275	Ckmt2	40.7483	UP	2.65886e-85
P37804	Tagln	39.1493	UP	1.5802e-83
Q9R0Y5	Ak1	38.6755	UP	5.42776e-83
A2ASS6;REV__Q8BQ48	Ttn	36.7603	UP	8.92752e-81
P62737	Acta2	35.6888	UP	1.68875e-79
Q8BH64	Ehd2	27.0409	UP	5.0072e-68
Q62000	Ogn	23.2444	UP	3.71926e-62
E9PZQ0;E9Q401	Ryr1	22.1258	UP	2.6658e-60
Q8R429	Atp2a1	19.7533	UP	3.83411e-56
Q9CQ19	Myl9	19.5305	UP	9.79699e-56
P97314	Csrp2	18.0089	UP	7.24963e-53
P49817	Cav1	15.5087	UP	8.78137e-48
P58771	Tpm1	15.3961	UP	1.53022e-47
O35074	Ptgis	15.2653	UP	2.925e-47
Q8VHX6	Flnc	11.7742	UP	4.18421e-39
P97447	Fhl1	11.3342	UP	5.6338e-38
P48962;Q3V132	Slc25a4	9.94784	UP	3.08593e-34
Q62009;CON__Q2KJC7	Postn	8.83178	UP	5.29903e-31
P18826	Phka1	8.69654	UP	1.35347e-30
P47857	Pfkm	7.27585	UP	4.31608e-26
Q9R069	Bcam	7.02777	UP	2.93461e-25
P97315	Csrp1	6.72801	UP	3.1148e-24
P04247	Mb	6.66477	UP	5.16113e-24
P14602	Hspb1	6.36844	UP	5.67916e-23
P60710	Actb	6.07728	UP	6.31777e-22
Q01149	Col1a2	5.8383	UP	4.75346e-21
Q8BTM8	Flna	5.52566	UP	7.05808e-20
P56375	Acyp2	5.39581	UP	2.20757e-19
P11087	Col1a1	5.35	UP	3.31024e-19
Q9QZZ6	Dpt	5.31148	UP	4.65939e-19
O54724	Cavin1	5.20204	UP	1.23766e-18
P05064	Aldoa	5.10366	UP	3.00094e-18
P28654	Dcn	4.88861	UP	2.13217e-17
Q793I8	Tifa	4.88749	UP	2.15425e-17
Q62188;P97427	Dpysl3	4.83903	UP	3.36714e-17
P63254	Crip1	4.70468	UP	1.1726e-16
P28653	Bgn	4.58822	UP	3.49707e-16
P05367	Saa2	4.27126	UP	7.21904e-15
P02798	Mt2	4.17205	UP	1.89275e-14
Q3UH53	Sdk1	4.0618	UP	5.57453e-14
Q9WVA4;Q9R1Q8	Tagln2	3.98272	UP	1.21706e-13
O09164	Sod3	3.95872	UP	1.54398e-13
Q62293;Q3T9E4	Tgtp1; Tgtp2	3.88629	UP	3.17473e-13
Q64282	Ifit1	3.86472	UP	3.93801e-13
P05366	Saa1	3.81765	UP	6.30969e-13
P83870	Phf5a	3.78419	UP	8.83136e-13
P29533	Vcam1	3.73209	UP	1.49328e-12
Q61292	Lamb2	3.71974	UP	1.69186e-12
P51885;CON__Q05443	Lum	3.45635	UP	2.49208e-11
Q9D0K2	Oxct1	3.44436	UP	2.82029e-11
P56392	Cox7a1	3.39745	UP	4.58042e-11
P43883	Plin2	3.33592	UP	8.67425e-11
Q91WP6;Q5I2A0	Serpina3n	3.33236	UP	9.00165e-11
P10810	Cd14	3.2694	UP	1.73522e-10
P39061	Col18a1	3.18494	UP	4.20338e-10
P02468	Lamc1	3.14967	UP	6.09038e-10
P11928	Oas1a	3.13727	UP	6.94044e-10
Q02788	Col6a2	3.12746	UP	7.69609e-10
Q6PDN3	Mylk	3.11436	UP	8.83653e-10
Q64339	Isg15	3.11259	UP	9.00301e-10
P20152;P15331;P03995;P08553;P08551;P46660	Vim	3.09828	UP	1.04703e-09
O08532;Q6PHS9	Cacna2d1	3.08349	UP	1.22411e-09
P11672	Lcn2	3.06399	UP	1.50457e-09
P02802	Mt1	3.02908	UP	2.17755e-09
P56371	Rab4a	3.01001	UP	2.6658e-09
E9Q555	Rnf213	2.99683	UP	3.06634e-09
Q04857	Col6a1	2.97211	UP	3.98762e-09
Q8BU85	Msrb3	2.93569	UP	5.87614e-09
Q9CR41	Hypk	2.93027	UP	6.22567e-09
Q64345	Ifit3	2.88915	UP	9.65396e-09
Q9DBE0;Q80WP8	Csad	2.88721	UP	9.8552e-09
P52480	Pkm	2.84398	UP	1.5647e-08
Q3UVG3	Fam91a1	2.8074	UP	2.31512e-08
Q61001	Lama5	2.7889	UP	2.82306e-08
Q62470	Itga3	2.7824	UP	3.02688e-08
Q6Q477	Atp2b4	2.76757	UP	3.54888e-08
P81117	Nucb2	2.72448	UP	5.63875e-08
Q8QZR1	Tat	2.70099	UP	7.25918e-08
Q91XB0	Trex1	2.6983	UP	7.47286e-08
P07361;Q63805	Orm2	2.67995	UP	9.10425e-08
O35855	Bcat2	2.67602	UP	9.49759e-08
P10493	Nid1	2.65213	UP	1.22856e-07
P31001	Des	2.60488	UP	2.04482e-07
Q91V61	Sfxn3	2.59399	UP	2.29983e-07
Q9QY24	Zbp1	2.52025	UP	5.09953e-07
Q9Z0E6	Gbp2	2.49723	UP	6.53921e-07
Q62523	Zyx	2.47208	UP	8.58157e-07
P07091	S100a4	2.4523	UP	1.06273e-06
P49710	Hcls1	2.45042	UP	1.08464e-06
Q80SU7	Gvin1	2.44938	UP	1.09688e-06
Q925B0	Pawr	2.43921	UP	1.22425e-06
Q3URD3	Slmap	2.42758	UP	1.38826e-06
Q9JK53	Prelp	2.38718	UP	2.14845e-06
Q922B9	Itprid2	2.36626	UP	2.69316e-06
P43406	Itgav	2.30187	UP	5.39806e-06
P02463	Col4a1	2.29388	UP	5.8839e-06
Q80VJ2	Sra1	2.29192	UP	6.01006e-06
P0DOV1;Q8CGE8	Mnda; Ifi205a	2.28492	UP	6.48097e-06
Q9R062	Gyg1	2.26071	UP	8.41413e-06
Q640N1	Aebp1	2.21831	UP	1.32832e-05
P70336	Rock2	2.18788	UP	1.84255e-05
Q78HU3	Mvb12a	2.13356	UP	3.29984e-05
Q6PHZ2;P28652;P11798	Camk2d; Camk2b	2.07187	UP	6.37933e-05
Q9DBS1	Tmem43	2.03194	UP	9.75545e-05
P03987		2.02429	UP	0.00010581
Q61879	Myh10	2.01024	UP	0.000122807
P16125	Ldhb	2.00526	UP	0.000129452
Q9JHU9	Isyna1	1.99665	UP	0.000141806
P41233	Abca1	1.98775	UP	0.000155794
Q8CIZ8	Vwf	1.98587	UP	0.000158928
O55126	Nipsnap2	1.96598	UP	0.000196041
Q923B6	Steap4	1.9467	UP	0.000240144
A2ASQ1	Agrn	1.93949	UP	0.000259059
P11247	Mpo	1.93001	UP	0.000286136
P46412;P21765	Gpx3	1.92683	UP	0.000295859
Q8BLY2	Tars3	1.91763	UP	0.000325768
Q9WUA3	Pfkp	1.9058	UP	0.000368712
Q61107	Gbp4	1.90508	UP	0.000371497
Q8BFW7	Lpp	1.90503	UP	0.000371671
Q9ERL9	Gucy1a1	1.90361	UP	0.00037721
P11276	Fn1	1.89232	UP	0.000424425
P42225	Stat1	1.88649	UP	0.000451009
O54931	Akap2	1.88523	UP	0.000456941
Q6P8I4	Pcnp	1.88082	UP	0.000478445
Q8BH61	F13a1	1.8794	UP	0.00048553
O88738	Birc6	1.87783	UP	0.000493552
O08539	Bin1	1.87181	UP	0.000525441
P28293	Ctsg	1.86204	UP	0.000581542
Q60605;Q8CI43	Myl6	1.84552	UP	0.000690036
Q8C129	Lnpep	1.83498	UP	0.000769465
Q8BMD8	Slc25a24	1.82999	UP	0.000810123
P98195;O70228	Atp9b	1.82486	UP	0.000854055
P16045	Lgals1	1.81877	UP	0.000909317
Q2EMV9	Parp14	1.80436	UP	0.00105445
Q8BM72	Hspa13	1.79052	UP	0.00121507
Q05793	Hspg2	1.78734	UP	0.00125519
Q05816	Fabp5	1.78256	UP	0.00131792
Q7TNP2	Ppp2r1b	1.77829	UP	0.00137674
P17710	Hk1	1.76639	UP	0.00155409
Q8CI94	Pygb	1.76617	UP	0.0015575
Q9DBR7	Ppp1r12a	1.73938	UP	0.00204351
Q9Z0P5	Twf2	1.73492	UP	0.0021376
P27005	S100a8	1.73466	UP	0.00214324
Q91VE6	Nifk	1.73346	UP	0.00216945
Q6PCP5	Mff	1.72272	UP	0.00241719
Q9EQP2	Ehd4	1.71511	UP	0.00260921
Q6PGH2	Jpt2	1.71376	UP	0.00264482
Q9EPB4	Pycard	1.71168	UP	0.00270074
O35744;Q91Z98	Chil3	1.71001	UP	0.00274619
P70280	Vamp7	1.70281	UP	0.00295145
Q07797	Lgals3bp	1.69964	UP	0.00304641
Q7TPR4	Actn1	1.69745	UP	0.00311385
Q8BMK4	Ckap4	1.69166	UP	0.00329904
Q04736;P05480;P39688;P06240	Yes1; Src	1.68782	UP	0.00342792
Q9CQW9	Ifitm3	1.68561	UP	0.00350418
O54865	Gucy1b1	1.6799	UP	0.00370872
Q8BVY0	Rsl1d1	1.66909	UP	0.00412832
Q60590	Orm1	1.66823	UP	0.0041638
P19324	Serpinh1	1.66588	UP	0.0042615
Q8BWW9	Pkn2	1.66544	UP	0.00428007
P70460	Vasp	1.66319	UP	0.00437661
Q3UW53	Niban1	1.65959	UP	0.00453494
Q06890	Clu	1.65898	UP	0.0045621
Q64727	Vcl	1.65554	UP	0.00471957
O54890	Itgb3	1.65473	UP	0.00475779
Q64685	St6gal1	1.65036	UP	0.00496692
Q9R233	Tapbp	1.62951	UP	0.0060936
P13597	Icam1	1.62926	UP	0.00610815
Q8BH59	Slc25a12	1.62246	UP	0.00652707
Q8R5F7	Ifih1	1.61875	UP	0.00676723
Q61712	Dnajc1	1.61833	UP	0.00679531
P14901	Hmox1	1.61787	UP	0.0068255
P07356	Anxa2	1.61622	UP	0.00693622
Q08481	Pecam1	1.61384	UP	0.00709808
Q99LG0	Usp16	1.61229	UP	0.00720635
Q9D8B3	Chmp4b	1.61159	UP	0.00725532
Q99J93	Ifitm2	1.59862	UP	0.00822598
Q9Z1M8	Ik	1.5981	UP	0.00826697
A6X935	Itih4	1.59797	UP	0.00827763
D3Z7P3	Gls	1.59623	UP	0.00841782
Q9D8T7	Slirp	1.59535	UP	0.00848948
Q60598	Cttn	1.59223	UP	0.0087492
P51667;Q62082	Myl2	1.59161	UP	0.00880093
Q9JJ00	Plscr1	1.59021	UP	0.00892117
P28661	Septin4	1.58035	UP	0.00980691
Q6NZB0	Dnajc8	1.57914	UP	0.00992169
P24452	Capg	1.57757	UP	0.0100722
Q3TRM8	Hk3	1.57631	UP	0.0101944
P11714	Cyp2d9	1.5719	UP	0.0106327
Q61646	Hp	1.56578	UP	0.0112729
P10107	Anxa1	1.5653	UP	0.0113239
O35639	Anxa3	1.56369	UP	0.0114995
P04117	Fabp4	1.54775	UP	0.0133765
Q9DC23	Dnajc10	1.54592	UP	0.0136102
P04186;CON__Q3KUS7	Cfb	1.5449	UP	0.0137418
Q91X72	Hpx	1.54191	UP	0.0141343
Q9DAW9	Cnn3	1.53933	UP	0.0144824
Q8R2Q8	Bst2	1.53529	UP	0.0150434
B8JK39	Itga9	1.53416	UP	0.0152037
P08122	Col4a2	1.53099	UP	0.0156631
Q3UP87	Elane	1.52344	UP	0.01681
Q62384	Zpr1	1.52245	UP	0.0169663
Q7TQD2	Tppp	1.51548	UP	0.0181065
O89086	Rbm3	1.51453	UP	0.0182666
P26041	Msn	1.51312	UP	0.0185087
Q3UTJ2	Sorbs2	1.51247	UP	0.0186205
P62862	Fau	1.51234	UP	0.0186425
P06800	Ptprc	1.50897	UP	0.0192364
Q99JR5	Tinagl1	1.50647	UP	0.0196866
Q01279;P70424;Q61527	Egfr	1.50107	UP	0.0206954
P03953	Cfd	0.663916	DOWN	0.0189999
P33622	Apoc3	0.662809	DOWN	0.0184721
Q9CZ28	Snf8	0.661013	DOWN	0.0176408
Q61391	Mme	0.660662	DOWN	0.0174822
Q8VCC1	Hpgd	0.659598	DOWN	0.0170082
Q9CPR5	Mrpl15	0.658407	DOWN	0.0164898
Q78KK3	Slc22a18	0.657119	DOWN	0.0159439
Q91WT8;P86049	Rbm47	0.655838	DOWN	0.015416
Q8BS35	Agmo	0.654048	DOWN	0.0147022
Q4PZA2	Ece1	0.653527	DOWN	0.0144998
Q8CIF4	Btd	0.651447	DOWN	0.013714
Q99KP3	Cryl1	0.651357	DOWN	0.0136808
Q9EP96;Q9QXZ6	Slco1a4	0.648998	DOWN	0.0128341
Q8C1E7	Tmem120a	0.646811	DOWN	0.0120884
P58064	Mrps6	0.645918	DOWN	0.0117944
Q9EPT5	Slco2a1	0.643428	DOWN	0.0110061
P97865	Pex7	0.643319	DOWN	0.0109726
Q91WG0	Ces2c	0.642604	DOWN	0.0107552
Q5ND29	Rilp	0.641496	DOWN	0.0104251
P09813	Apoa2	0.638909	DOWN	0.00968727
O09111	Ndufb11	0.638224	DOWN	0.00949958
Q9CZW4	Acsl3	0.636168	DOWN	0.00895382
O35218	Cpsf2	0.635957	DOWN	0.00889931
A2ATU0	Dhtkd1	0.635567	DOWN	0.00879941
Q5F2F2	Abhd15	0.631527	DOWN	0.00781822
Q9CPZ8	Cmc1	0.631234	DOWN	0.00775072
P28700;P28704;P28705	Rxra; Rxrb	0.630926	DOWN	0.00768037
Q8CAK1	Iba57	0.63042	DOWN	0.00756611
Q9CR10	Oxld1	0.630298	DOWN	0.00753861
Q9JIZ0;E0CYC6;Q9JIY7	Cml1	0.623721	DOWN	0.00618192
Q99JT6	Tlcd1	0.620911	DOWN	0.00566873
P28666	Mug2	0.620128	DOWN	0.00553243
P13745;P10648	Gsta1; Gsta2	0.61784	DOWN	0.00514984
P35951	Ldlr	0.616895	DOWN	0.0049986
Q8BXB6	Slco2b1	0.615913	DOWN	0.00484535
Q3TB82	Plekhf1	0.615554	DOWN	0.00479039
P84228	H3c2	0.614264	DOWN	0.0045971
Q9CQN6	Tmem14c	0.614083	DOWN	0.00457067
Q8BNX1	Clec4g	0.614015	DOWN	0.00456061
P70158	Smpdl3a	0.607549	DOWN	0.00369546
Q9CQF0	Mrpl11	0.602417	DOWN	0.00311296
Q8BMG8	Slc25a32	0.598829	DOWN	0.00275433
Q9D8B6	Fam210b	0.598134	DOWN	0.00268916
Q8K4Q0	Rptor	0.584166	DOWN	0.00163446
P20852	Cyp2a5	0.582405	DOWN	0.00153146
Q62452;Q6ZQM8	Ugt1a9; Ugt1a7	0.580361	DOWN	0.00141908
Q8BVW3	Trim14	0.576255	DOWN	0.00121489
Q8BWU8	Etnppl	0.573601	DOWN	0.00109709
P27808	Mgat1	0.572286	DOWN	0.00104253
P47879	Igfbp4	0.563793	DOWN	0.000744204
Q8BXQ2	Pigt	0.559736	DOWN	0.000630522
Q9CQA6	Chchd1	0.558369	DOWN	0.000595854
Q9CR96	Tmem208	0.5568	DOWN	0.000558133
Q570Y9	Deptor	0.547116	DOWN	0.000368837
Q2TBE6	Pi4k2a	0.541908	DOWN	0.000292863
P29758	Oat	0.541053	DOWN	0.000281825
P27786	Cyp17a1	0.538733	DOWN	0.000253739
Q8CEC0	Nup88	0.526477	DOWN	0.000142913
Q8C7V8	Ccdc134	0.52154	DOWN	0.000112337
A2AKK5	Acnat1	0.514244	DOWN	7.78909e-05
Q8BTW3	Exosc6	0.505274	DOWN	4.87848e-05
Q8VDT9	Mrpl50	0.504801	DOWN	4.75692e-05
Q9Z1K6	Arih2	0.501536	DOWN	3.99036e-05
P35290	Rab24	0.501326	DOWN	3.94518e-05
Q62264	Thrsp	0.495574	DOWN	2.87454e-05
Q61907	Pemt	0.494515	DOWN	2.70924e-05
P13516;Q99PL7;P13011;Q6T707	Scd1	0.493851	DOWN	2.60998e-05
Q99JH8;Q9CQM2	Kdelr1; Kdelr2	0.487869	DOWN	1.85509e-05
A6H8H2	Dennd4c	0.485804	DOWN	1.64505e-05
Q9EQW7;B1AVY7;Q80TF6	Kif13a	0.484796	DOWN	1.55074e-05
Q3UP75	Ugt3a1	0.47923	DOWN	1.11324e-05
E9PYK3	Parp4	0.432086	DOWN	4.54325e-07
P01754;P06328;P01753	Ighv1-62-3; Ighv1-72	0.431127	DOWN	4.2232e-07
Q9JMA7	Cyp3a41a	0.390335	DOWN	1.32178e-08
P11589	Mup2	0.380317	DOWN	5.0172e-09
Q8JZV9	Bdh2	0.370566	DOWN	1.85724e-09
A2BIM8;P02762;P04938;P11588;B5X0G2;P11591	Mup18; Mup6; Mu	0.349246	DOWN	1.74601e-10
A2AVA0	Svep1	0.338987	DOWN	5.048e-11
Q91VE0	Slc27a4	0.334462	DOWN	2.8531e-11
Q8K2C8	Gpat4	0.316585	DOWN	2.5751e-12
Q9QUM0	Itga2b	0.30781	DOWN	7.18904e-13
Q9CYI0		0.301381	DOWN	2.70284e-13
Q99KK9	Hars2	0.211354	DOWN	1.45315e-21
