# Supplementary material for: Revealing the Therapeutic Targets and Mechanism of Ginsenoside Rg1 for Liver Damage Related to Anti-Oxidative Stress Using Proteomic Analysis
Source: Int J Mol Sci. 2022 Sep 2;23(17):10045. doi: 10.3390/ijms231710045 (PMC9455996; doi:10.3390/ijms231710045)
Supplement: Supplementary file 1 [file ijms-23-10045-s001.zip › Supplementary Table S2ú║Raw data of proteomic analysis.xlsx]

## Sheet: Sheet1
Protein IDs	Gene Name	D_gal_Rg1/D_gal	Regulation	P value (significanceA)
Q5XKE0	Mybpc2	1001.99	UP	9.64628e-289
P97457	Mylpf	639.07	UP	7.83181e-253
O88990	Actn3	521.956	UP	1.88099e-237
P07310	Ckm	378.734	UP	4.46431e-214
Q5SX39	Myh4	297.165	UP	3.2784e-197
Q91Z83	Myh7	296.311	UP	5.14788e-197
P05977	Myl1	257.503	UP	1.41132e-187
Q5SX40;Q8BVF4	Myh1	160.482	UP	1.66625e-157
Q7TQ48	Srl	131.324	UP	1.4926e-145
P20801	Tnnc2	119.938	UP	2.64901e-140
P32848	Pvalb	114.586	UP	1.06847e-137
Q9WUB3	Pygm	52.448	UP	6.33167e-97
O08638	Myh11	47.9138	UP	1.12715e-92
P58774	Tpm2	45.8907	UP	1.11134e-90
Q9JIF9	Myot	45.6182	UP	2.08632e-90
Q6P8J7;P30275	Ckmt2	40.7483	UP	2.65886e-85
P37804	Tagln	39.1493	UP	1.5802e-83
Q9R0Y5	Ak1	38.6755	UP	5.42776e-83
A2ASS6;REV__Q8BQ48	Ttn	36.7603	UP	8.92752e-81
P62737	Acta2	35.6888	UP	1.68875e-79
Q8BH64	Ehd2	27.0409	UP	5.0072e-68
Q62000	Ogn	23.2444	UP	3.71926e-62
E9PZQ0;E9Q401	Ryr1	22.1258	UP	2.6658e-60
Q8R429	Atp2a1	19.7533	UP	3.83411e-56
Q9CQ19	Myl9	19.5305	UP	9.79699e-56
P97314	Csrp2	18.0089	UP	7.24963e-53
P49817	Cav1	15.5087	UP	8.78137e-48
P58771	Tpm1	15.3961	UP	1.53022e-47
O35074	Ptgis	15.2653	UP	2.925e-47
Q8VHX6	Flnc	11.7742	UP	4.18421e-39
P97447	Fhl1	11.3342	UP	5.6338e-38
P48962;Q3V132	Slc25a4	9.94784	UP	3.08593e-34
Q62009;CON__Q2KJC7	Postn	8.83178	UP	5.29903e-31
P18826	Phka1	8.69654	UP	1.35347e-30
P47857	Pfkm	7.27585	UP	4.31608e-26
Q9R069	Bcam	7.02777	UP	2.93461e-25
P97315	Csrp1	6.72801	UP	3.1148e-24
P04247	Mb	6.66477	UP	5.16113e-24
P14602	Hspb1	6.36844	UP	5.67916e-23
P60710	Actb	6.07728	UP	6.31777e-22
Q01149	Col1a2	5.8383	UP	4.75346e-21
Q8BTM8	Flna	5.52566	UP	7.05808e-20
P56375	Acyp2	5.39581	UP	2.20757e-19
P11087	Col1a1	5.35	UP	3.31024e-19
Q9QZZ6	Dpt	5.31148	UP	4.65939e-19
O54724	Cavin1	5.20204	UP	1.23766e-18
P05064	Aldoa	5.10366	UP	3.00094e-18
P28654	Dcn	4.88861	UP	2.13217e-17
Q793I8	Tifa	4.88749	UP	2.15425e-17
Q62188;P97427	Dpysl3	4.83903	UP	3.36714e-17
P63254	Crip1	4.70468	UP	1.1726e-16
P28653	Bgn	4.58822	UP	3.49707e-16
P05367	Saa2	4.27126	UP	7.21904e-15
P02798	Mt2	4.17205	UP	1.89275e-14
Q3UH53	Sdk1	4.0618	UP	5.57453e-14
Q9WVA4;Q9R1Q8	Tagln2	3.98272	UP	1.21706e-13
O09164	Sod3	3.95872	UP	1.54398e-13
Q62293;Q3T9E4	Tgtp1; Tgtp2	3.88629	UP	3.17473e-13
Q64282	Ifit1	3.86472	UP	3.93801e-13
P05366	Saa1	3.81765	UP	6.30969e-13
P83870	Phf5a	3.78419	UP	8.83136e-13
P29533	Vcam1	3.73209	UP	1.49328e-12
Q61292	Lamb2	3.71974	UP	1.69186e-12
P51885;CON__Q05443	Lum	3.45635	UP	2.49208e-11
Q9D0K2	Oxct1	3.44436	UP	2.82029e-11
P56392	Cox7a1	3.39745	UP	4.58042e-11
P43883	Plin2	3.33592	UP	8.67425e-11
Q91WP6;Q5I2A0	Serpina3n	3.33236	UP	9.00165e-11
P10810	Cd14	3.2694	UP	1.73522e-10
P39061	Col18a1	3.18494	UP	4.20338e-10
P02468	Lamc1	3.14967	UP	6.09038e-10
P11928	Oas1a	3.13727	UP	6.94044e-10
Q02788	Col6a2	3.12746	UP	7.69609e-10
Q6PDN3	Mylk	3.11436	UP	8.83653e-10
Q64339	Isg15	3.11259	UP	9.00301e-10
P20152;P15331;P03995;P08553;P08551;P46660	Vim	3.09828	UP	1.04703e-09
O08532;Q6PHS9	Cacna2d1	3.08349	UP	1.22411e-09
P11672	Lcn2	3.06399	UP	1.50457e-09
P02802	Mt1	3.02908	UP	2.17755e-09
P56371	Rab4a	3.01001	UP	2.6658e-09
E9Q555	Rnf213	2.99683	UP	3.06634e-09
Q04857	Col6a1	2.97211	UP	3.98762e-09
Q8BU85	Msrb3	2.93569	UP	5.87614e-09
Q9CR41	Hypk	2.93027	UP	6.22567e-09
Q64345	Ifit3	2.88915	UP	9.65396e-09
Q9DBE0;Q80WP8	Csad	2.88721	UP	9.8552e-09
P52480	Pkm	2.84398	UP	1.5647e-08
Q3UVG3	Fam91a1	2.8074	UP	2.31512e-08
Q61001	Lama5	2.7889	UP	2.82306e-08
Q62470	Itga3	2.7824	UP	3.02688e-08
Q6Q477	Atp2b4	2.76757	UP	3.54888e-08
P81117	Nucb2	2.72448	UP	5.63875e-08
Q8QZR1	Tat	2.70099	UP	7.25918e-08
Q91XB0	Trex1	2.6983	UP	7.47286e-08
P07361;Q63805	Orm2	2.67995	UP	9.10425e-08
O35855	Bcat2	2.67602	UP	9.49759e-08
P10493	Nid1	2.65213	UP	1.22856e-07
P31001	Des	2.60488	UP	2.04482e-07
Q91V61	Sfxn3	2.59399	UP	2.29983e-07
Q9QY24	Zbp1	2.52025	UP	5.09953e-07
Q9Z0E6	Gbp2	2.49723	UP	6.53921e-07
Q62523	Zyx	2.47208	UP	8.58157e-07
P07091	S100a4	2.4523	UP	1.06273e-06
P49710	Hcls1	2.45042	UP	1.08464e-06
Q80SU7	Gvin1	2.44938	UP	1.09688e-06
Q925B0	Pawr	2.43921	UP	1.22425e-06
Q3URD3	Slmap	2.42758	UP	1.38826e-06
Q9JK53	Prelp	2.38718	UP	2.14845e-06
Q922B9	Itprid2	2.36626	UP	2.69316e-06
P43406	Itgav	2.30187	UP	5.39806e-06
P02463	Col4a1	2.29388	UP	5.8839e-06
Q80VJ2	Sra1	2.29192	UP	6.01006e-06
P0DOV1;Q8CGE8	Mnda; Ifi205a	2.28492	UP	6.48097e-06
Q9R062	Gyg1	2.26071	UP	8.41413e-06
Q640N1	Aebp1	2.21831	UP	1.32832e-05
P70336	Rock2	2.18788	UP	1.84255e-05
Q78HU3	Mvb12a	2.13356	UP	3.29984e-05
Q6PHZ2;P28652;P11798	Camk2d; Camk2b	2.07187	UP	6.37933e-05
Q9DBS1	Tmem43	2.03194	UP	9.75545e-05
P03987		2.02429	UP	0.00010581
Q61879	Myh10	2.01024	UP	0.000122807
P16125	Ldhb	2.00526	UP	0.000129452
Q62264	Thrsp	0.495574	DOWN	2.87454e-05
Q61907	Pemt	0.494515	DOWN	2.70924e-05
P13516;Q99PL7;P13011;Q6T707	Scd1	0.493851	DOWN	2.60998e-05
Q99JH8;Q9CQM2	Kdelr1; Kdelr2	0.487869	DOWN	1.85509e-05
A6H8H2	Dennd4c	0.485804	DOWN	1.64505e-05
Q9EQW7;B1AVY7;Q80TF6	Kif13a	0.484796	DOWN	1.55074e-05
Q3UP75	Ugt3a1	0.47923	DOWN	1.11324e-05
E9PYK3	Parp4	0.432086	DOWN	4.54325e-07
P01754;P06328;P01753	Ighv1-62-3; Ighv1-72	0.431127	DOWN	4.2232e-07
Q9JMA7	Cyp3a41a	0.390335	DOWN	1.32178e-08
P11589	Mup2	0.380317	DOWN	5.0172e-09
Q8JZV9	Bdh2	0.370566	DOWN	1.85724e-09
A2BIM8;P02762;P04938;P11588;B5X0G2;P11591	Mup18; Mup6; Mu	0.349246	DOWN	1.74601e-10
A2AVA0	Svep1	0.338987	DOWN	5.048e-11
Q91VE0	Slc27a4	0.334462	DOWN	2.8531e-11
Q8K2C8	Gpat4	0.316585	DOWN	2.5751e-12
Q9QUM0	Itga2b	0.30781	DOWN	7.18904e-13
Q9CYI0		0.301381	DOWN	2.70284e-13
Q99KK9	Hars2	0.211354	DOWN	1.45315e-21
Q9JHU9	Isyna1	1.99665	-	0.000141806
P41233	Abca1	1.98775	-	0.000155794
Q8CIZ8	Vwf	1.98587	-	0.000158928
O55126	Nipsnap2	1.96598	-	0.000196041
Q923B6	Steap4	1.9467	-	0.000240144
A2ASQ1	Agrn	1.93949	-	0.000259059
P11247	Mpo	1.93001	-	0.000286136
P46412;P21765	Gpx3	1.92683	-	0.000295859
Q8BLY2	Tars3	1.91763	-	0.000325768
Q9WUA3	Pfkp	1.9058	-	0.000368712
Q61107	Gbp4	1.90508	-	0.000371497
Q8BFW7	Lpp	1.90503	-	0.000371671
Q9ERL9	Gucy1a1	1.90361	-	0.00037721
P11276	Fn1	1.89232	-	0.000424425
P42225	Stat1	1.88649	-	0.000451009
O54931	Akap2	1.88523	-	0.000456941
Q6P8I4	Pcnp	1.88082	-	0.000478445
Q8BH61	F13a1	1.8794	-	0.00048553
O88738	Birc6	1.87783	-	0.000493552
O08539	Bin1	1.87181	-	0.000525441
P28293	Ctsg	1.86204	-	0.000581542
Q60605;Q8CI43	Myl6	1.84552	-	0.000690036
Q8C129	Lnpep	1.83498	-	0.000769465
Q8BMD8	Slc25a24	1.82999	-	0.000810123
P98195;O70228	Atp9b	1.82486	-	0.000854055
P16045	Lgals1	1.81877	-	0.000909317
Q2EMV9	Parp14	1.80436	-	0.00105445
Q8BM72	Hspa13	1.79052	-	0.00121507
Q05793	Hspg2	1.78734	-	0.00125519
Q05816	Fabp5	1.78256	-	0.00131792
Q7TNP2	Ppp2r1b	1.77829	-	0.00137674
P17710	Hk1	1.76639	-	0.00155409
Q8CI94	Pygb	1.76617	-	0.0015575
Q9DBR7	Ppp1r12a	1.73938	-	0.00204351
Q9Z0P5	Twf2	1.73492	-	0.0021376
P27005	S100a8	1.73466	-	0.00214324
Q91VE6	Nifk	1.73346	-	0.00216945
Q6PCP5	Mff	1.72272	-	0.00241719
Q9EQP2	Ehd4	1.71511	-	0.00260921
Q6PGH2	Jpt2	1.71376	-	0.00264482
Q9EPB4	Pycard	1.71168	-	0.00270074
O35744;Q91Z98	Chil3	1.71001	-	0.00274619
P70280	Vamp7	1.70281	-	0.00295145
Q07797	Lgals3bp	1.69964	-	0.00304641
Q7TPR4	Actn1	1.69745	-	0.00311385
Q8BMK4	Ckap4	1.69166	-	0.00329904
Q04736;P05480;P39688;P06240	Yes1; Src	1.68782	-	0.00342792
Q9CQW9	Ifitm3	1.68561	-	0.00350418
O54865	Gucy1b1	1.6799	-	0.00370872
Q8BVY0	Rsl1d1	1.66909	-	0.00412832
Q60590	Orm1	1.66823	-	0.0041638
P19324	Serpinh1	1.66588	-	0.0042615
Q8BWW9	Pkn2	1.66544	-	0.00428007
P70460	Vasp	1.66319	-	0.00437661
Q3UW53	Niban1	1.65959	-	0.00453494
Q06890	Clu	1.65898	-	0.0045621
Q64727	Vcl	1.65554	-	0.00471957
O54890	Itgb3	1.65473	-	0.00475779
Q64685	St6gal1	1.65036	-	0.00496692
Q9R233	Tapbp	1.62951	-	0.0060936
P13597	Icam1	1.62926	-	0.00610815
Q8BH59	Slc25a12	1.62246	-	0.00652707
Q8R5F7	Ifih1	1.61875	-	0.00676723
Q61712	Dnajc1	1.61833	-	0.00679531
P14901	Hmox1	1.61787	-	0.0068255
P07356	Anxa2	1.61622	-	0.00693622
Q08481	Pecam1	1.61384	-	0.00709808
Q99LG0	Usp16	1.61229	-	0.00720635
Q9D8B3	Chmp4b	1.61159	-	0.00725532
Q99J93	Ifitm2	1.59862	-	0.00822598
Q9Z1M8	Ik	1.5981	-	0.00826697
A6X935	Itih4	1.59797	-	0.00827763
D3Z7P3	Gls	1.59623	-	0.00841782
Q9D8T7	Slirp	1.59535	-	0.00848948
Q60598	Cttn	1.59223	-	0.0087492
P51667;Q62082	Myl2	1.59161	-	0.00880093
Q9JJ00	Plscr1	1.59021	-	0.00892117
P28661	Septin4	1.58035	-	0.00980691
Q6NZB0	Dnajc8	1.57914	-	0.00992169
P24452	Capg	1.57757	-	0.0100722
Q3TRM8	Hk3	1.57631	-	0.0101944
P11714	Cyp2d9	1.5719	-	0.0106327
Q61646	Hp	1.56578	-	0.0112729
P10107	Anxa1	1.5653	-	0.0113239
O35639	Anxa3	1.56369	-	0.0114995
P04117	Fabp4	1.54775	-	0.0133765
Q9DC23	Dnajc10	1.54592	-	0.0136102
P04186;CON__Q3KUS7	Cfb	1.5449	-	0.0137418
Q91X72	Hpx	1.54191	-	0.0141343
Q9DAW9	Cnn3	1.53933	-	0.0144824
Q8R2Q8	Bst2	1.53529	-	0.0150434
B8JK39	Itga9	1.53416	-	0.0152037
P08122	Col4a2	1.53099	-	0.0156631
Q3UP87	Elane	1.52344	-	0.01681
Q62384	Zpr1	1.52245	-	0.0169663
Q7TQD2	Tppp	1.51548	-	0.0181065
O89086	Rbm3	1.51453	-	0.0182666
P26041	Msn	1.51312	-	0.0185087
Q3UTJ2	Sorbs2	1.51247	-	0.0186205
P62862	Fau	1.51234	-	0.0186425
P06800	Ptprc	1.50897	-	0.0192364
Q99JR5	Tinagl1	1.50647	-	0.0196866
Q01279;P70424;Q61527	Egfr	1.50107	-	0.0206954
Q8K2I3	Fmo2	1.49783	-	0.021324
O35704	Sptlc1	1.49732	-	0.0214249
Q01730	Rsu1	1.49683	-	0.0215218
Q8BGI5	Pex26	1.49454	-	0.021981
Q03734	Serpina3m	1.49396	-	0.0220991
P47934	Crat	1.49309	-	0.0222777
Q9DBX3	Susd2	1.48965	-	0.0229932
Q9QXM0	Abhd2	1.48898	-	0.0231352
Q60870	Reep5	1.48786	-	0.0233737
Q922K7	Nop2	1.48744	-	0.0234646
Q99LS3	Psph	1.48313	-	0.0244086
Q8CFG9;Q8CG16	C1rb; C1ra	1.48275	-	0.0244951
Q62165	Dag1	1.48065	-	0.0249694
Q9JKB3	Ybx3	1.48031	-	0.0250462
P14438;P14434	H2-Aa; H2-Aa	1.48016	-	0.0250814
O08579	Emd	1.47836	-	0.0254973
Q8BZA9	Tigar	1.47507	-	0.0262749
P35821	Ptpn1	1.47229	-	0.0269477
Q8BG81	Poldip3	1.46316	-	0.0292771
P09055	Itgb1	1.46312	-	0.0292862
P55772	Entpd1	1.46248	-	0.0294576
Q7TSH2	Phkb	1.46076	-	0.0299193
P08207	S100a10	1.46043	-	0.0300081
Q61704;CON__Q0V8M9	Itih3	1.46005	-	0.0301103
Q04447	Ckb	1.45903	-	0.0303889
Q61234	Snta1	1.45869	-	0.0304835
P17879;Q61696	Hspa1b; Hspa1a	1.4576	-	0.030784
Q61584	Fxr1	1.45503	-	0.0315068
Q9ET54;Q5DTJ9	Palld	1.45448	-	0.0316639
P25799	Nfkb1	1.45245	-	0.0322473
Q9QZR0	Rnf25	1.45214	-	0.0323358
P43276	H1-5	1.44571	-	0.0342589
Q8VD75	Hip1	1.44266	-	0.0352071
Q505D1	Ankrd28	1.44157	-	0.0355498
Q9CYA0	Creld2	1.44112	-	0.035694
Q9DCT8	Crip2	1.43977	-	0.036127
P29788;Q8BP99	Vtn	1.43185	-	0.0387673
O88962	Cyp8b1	1.42817	-	0.0400515
P06728	Apoa4	1.42768	-	0.040227
Q8CDM8	Fam160b1	1.42719	-	0.0403999
O88322	Nid2	1.42041	-	0.0428971
P20491	Fcer1g	1.41217	-	0.0461188
P10833	Rras	1.41147	-	0.0464033
Q99N95	Mrpl3	1.40983	-	0.047074
Q91XD2	Lims2	1.40766	-	0.0479759
Q9WUD1	Stub1	1.40718	-	0.0481776
P18828	Sdc1	1.40715	-	0.0481876
P26645	Marcks	1.40485	-	0.0491672
Q9R0P5	Dstn	1.40428	-	0.0494139
Q923D5	Wbp11	1.40339	-	0.0497961
Q3U5Q7	Cmpk2	1.40199	-	0.0504058
Q9R0U0	Srsf10	1.39979	-	0.0513803
Q3THE2	Myl12b	1.3969	-	0.0526896
Q91W92	Cdc42ep1	1.39555	-	0.0533085
Q9JLV1	Bag3	1.39193	-	0.0550044
Q9BCZ4	Selenos	1.39184	-	0.0550459
P01831	Thy1	1.39003	-	0.055913
P26883	Fkbp1a	1.38579	-	0.0579982
Q9QZ85	Iigp1	1.38327	-	0.0592694
P97300	Nptn	1.38096	-	0.0604522
P63328;P48453;P48455	Ppp3ca	1.3798	-	0.0610561
Q7TNG5	Eml2	1.37927	-	0.0613359
Q9D967	Mdp1	1.37898	-	0.0614858
O08529	Capn2	1.37754	-	0.062248
P45376	Akr1b1	1.37633	-	0.0628983
Q9WVR4	Fxr2	1.375	-	0.0636165
Q3UMB9	Washc4	1.3739	-	0.0642165
Q8C522	Endod1	1.37379	-	0.0642742
P36371	Tap2	1.37355	-	0.0644066
P21958	Tap1	1.37352	-	0.0644272
Q3TW96	Uap1l1	1.37248	-	0.0649995
Q922J3	Clip1	1.3701	-	0.0663297
Q6PEE2	Ctif	1.36979	-	0.0665017
Q80TM9	Nisch	1.36765	-	0.0677228
P08775	Polr2a	1.36741	-	0.0678615
B2RQC6	Cad	1.36653	-	0.0683722
Q9EPC1	Parva	1.36611	-	0.0686174
P13020;CON__Q3SX14	Gsn	1.36601	-	0.0686746
P11835	Itgb2	1.36395	-	0.0698805
P62141	Ppp1cb	1.36332	-	0.0702571
Q9JK48	Sh3glb1	1.36142	-	0.0713932
P07759	Serpina3k	1.36101	-	0.0716407
P21981;Q9D7I9	Tgm2	1.35963	-	0.0724791
O70400	Pdlim1	1.35493	-	0.0754033
O88384	Vti1b	1.35388	-	0.0760765
Q61166	Mapre1	1.35353	-	0.076299
P55937	Golga3	1.35135	-	0.0777087
P28667	Marcksl1	1.35029	-	0.0784004
Q9Z1F9	Uba2	1.35026	-	0.0784189
Q3U7R1	Esyt1	1.35023	-	0.0784358
Q8BVQ5	Ppme1	1.3502	-	0.0784561
P08607	C4bpa	1.34987	-	0.0786739
Q9CX34	Sugt1	1.34668	-	0.0807998
P27546	Map4	1.34592	-	0.0813185
P47856;Q9Z2Z9	Gfpt1	1.3406	-	0.0849999
P61750	Arf4	1.34037	-	0.0851592
Q99KH8;Q99JT2	Stk24; Stk26	1.33935	-	0.0858824
Q9WVB0	Rbpms	1.33913	-	0.0860415
Q9EQK5	Mvp	1.3378	-	0.086996
Q8BP92	Rcn2	1.3359	-	0.0883712
Q61235	Sntb2	1.33515	-	0.0889228
P31725	S100a9	1.33349	-	0.0901488
O35682	Myadm	1.33125	-	0.0918323
P35441;CON__Q28194	Thbs1	1.32579	-	0.0960508
P32921	Wars1	1.32401	-	0.0974613
Q63836	Selenbp2	1.31998	-	0.100726
Q9EQS3	Mycbp	1.31972	-	0.100937
Q9EQ32	Pik3ap1	1.31768	-	0.102631
P51655	Gpc4	1.31628	-	0.103801
Q9JJA4	Wdr12	1.31475	-	0.105104
Q8CI51	Pdlim5	1.31378	-	0.105932
Q8BH60	Gopc	1.31292	-	0.106677
Q6PF93	Pik3c3	1.31247	-	0.10706
O88456;Q9D7J7	Capns1	1.31171	-	0.107723
Q9JKY5	Hip1r	1.31158	-	0.107842
Q75N73	Slc39a14	1.31095	-	0.108394
P26040	Ezr	1.30998	-	0.109248
Q3U9N9	Slc16a10	1.30948	-	0.109687
P09528	Fth1	1.30841	-	0.110637
Q8C5P5	Nt5dc1	1.30648	-	0.112376
Q80YX1	Tnc	1.30417	-	0.114484
Q9DC28;Q9JMK2	Csnk1d; Csnk1e	1.30365	-	0.114961
Q924C1	Xpo5	1.30363	-	0.114979
Q0P678	Zc3h18	1.30253	-	0.115998
Q9CY97	Ssu72	1.30233	-	0.116187
O70591	Pfdn2	1.30155	-	0.116913
Q00915	Rbp1	1.3	-	0.118373
Q9CQV6;Q91VR7	Map1lc3b; Map1lc3a	1.29958	-	0.118773
P28650	Adss1	1.29842	-	0.119885
Q8CCK0	Macroh2a2	1.2979	-	0.12038
Q922V4	Plrg1	1.2976	-	0.120668
Q9JKF1	Iqgap1	1.29743	-	0.120837
Q6IRU2	Tpm4	1.29664	-	0.121595
Q91XB7	Yif1a	1.29658	-	0.121656
Q9WUM4;Q920M5	Coro1c	1.2947	-	0.123497
P28656	Nap1l1	1.29385	-	0.124339
P70335	Rock1	1.29095	-	0.127235
Q8CEE7	Rdh13	1.28983	-	0.128374
Q63810	Ppp3r1	1.28928	-	0.128927
Q8BTJ4;Q3TIW9	Enpp4	1.28875	-	0.129477
Q05186	Rcn1	1.28593	-	0.132395
P97384	Anxa11	1.28515	-	0.133215
Q60854	Serpinb6	1.28389	-	0.13454
P04441	Cd74	1.28283	-	0.135665
Q8CGF7	Tcerg1	1.28266	-	0.135847
Q3UPF5	Zc3hav1	1.28176	-	0.136818
P16330	Cnp	1.28044	-	0.13824
P15535	B4galt1	1.28043	-	0.138255
Q9Z126	Pf4	1.27969	-	0.139063
Q8K0C9	Gmds	1.27904	-	0.139772
Q5SSZ5	Tns3	1.27888	-	0.13995
Q6NZN0;Q5SFM8	Rbm26	1.27877	-	0.140066
Q61147;CON__ENSEMBL:ENSBTAP00000031900	Cp	1.27833	-	0.140547
O35892;Q99388	Sp100; Csprs	1.27828	-	0.140611
Q8BR70	Yipf6	1.27809	-	0.140811
Q8K0E8;CON__P02676	Fgb	1.27796	-	0.140959
P52019	Sqle	1.27776	-	0.141182
Q8CIB5	Fermt2	1.27674	-	0.142308
P23506	Pcmt1	1.2761	-	0.143032
P14483;P06346;P06344;P06343;P06345	H2-Ab1; H2-Ab1	1.27604	-	0.143091
Q9D2N9	Vps33a	1.27472	-	0.144574
Q8BVG4	Dpp9	1.27412	-	0.145259
Q8R1Q8	Dync1li1	1.27405	-	0.145333
Q80X19	Col14a1	1.27345	-	0.146022
Q9JJ59	Abcb9	1.27313	-	0.146384
P06745;CON__Q3ZBD7	Gpi	1.27146	-	0.148293
Q9CWM4	Pfdn1	1.27075	-	0.149117
Q9WTI7	Myo1c	1.26858	-	0.151657
Q00612;P97324;REV__P46662	G6pdx	1.26693	-	0.153605
Q99M51	Nck1	1.26668	-	0.153899
P61082	Ube2m	1.26612	-	0.154572
Q566J8	Coq8b	1.26531	-	0.155539
Q99J77	Nans	1.26516	-	0.155727
Q6PEB6	Mob4	1.26483	-	0.156117
Q9ESY9	Ifi30	1.26408	-	0.157029
P01027;CON__Q2UVX4	C3	1.26332	-	0.157951
Q62433	Ndrg1	1.26329	-	0.157989
Q9QXS1	Plec	1.2631	-	0.158226
Q9QX15	Clca3a1	1.26191	-	0.159678
Q61792;Q9DC07	Lasp1	1.26103	-	0.16077
Q80XI4	Pip4k2b	1.26072	-	0.161145
P56212;P60840	Arpp19	1.25949	-	0.162674
P15508	Sptb	1.25928	-	0.16294
Q3TZZ7	Esyt2	1.25888	-	0.163448
Q8CCH2	Nhlrc3	1.25796	-	0.164606
Q61553	Fscn1	1.25782	-	0.164775
Q9QUR7	Pin1	1.25742	-	0.165287
Q8K3H0	Appl1	1.25734	-	0.165382
Q9CPP0	Npm3	1.25649	-	0.166471
Q61093	Cybb	1.25575	-	0.167414
Q8CH18	Ccar1	1.25508	-	0.16827
Q8K0L9	Zbtb20	1.25447	-	0.169062
Q99P72	Rtn4	1.25326	-	0.170626
O08599	Stxbp1	1.25321	-	0.170698
O55028	Bckdk	1.25294	-	0.171046
P62700	Ypel5	1.25128	-	0.173223
P43024	Cox6a1	1.25037	-	0.174428
A2RSJ4	Uhrf1bp1l	1.25024	-	0.174597
P63260	Actg1	1.24986	-	0.1751
Q8R151	Znfx1	1.24974	-	0.175262
P08071	Ltf	1.24831	-	0.177179
Q6GV12	Kdsr	1.24772	-	0.177965
P28076	Psmb9	1.24451	-	0.182347
Q91YJ3	Thyn1	1.2444	-	0.182497
Q61334	Bcap29	1.24431	-	0.182627
Q64735	Cr1l	1.24312	-	0.184269
P48678	Lmna	1.24305	-	0.184374
Q9ERG2	Strn3	1.24243	-	0.185236
Q8BTY8	Scfd2	1.24177	-	0.186161
Q9D662	Sec23b	1.24147	-	0.186576
P45377	Akr1b8	1.24105	-	0.18717
Q99KD5	Unc45a	1.24088	-	0.187408
Q8R1K4	Phykpl	1.24046	-	0.188003
P0DOV2;O35368	Ifi204	1.23992	-	0.188762
P97370	Atp1b3	1.23983	-	0.188894
Q9D8Y0;Q9D4J1	Efhd2	1.23906	-	0.189981
P10852	Slc3a2	1.23877	-	0.190408
Q71KU9	Fgl1	1.23755	-	0.192146
P26039	Tln1	1.23744	-	0.192316
O88829	St3gal5	1.23742	-	0.192338
Q8K1L5	Ppp1r11	1.23727	-	0.192552
P63028	Tpt1	1.23712	-	0.192772
Q78JW9	Ubfd1	1.23478	-	0.19618
Q9JLQ0	Cd2ap	1.23473	-	0.196251
Q8R0W0	Eppk1	1.23205	-	0.200212
Q9NYQ2	Hao2	1.23182	-	0.200545
Q1ERP8	Cd300lg	1.23019	-	0.20299
P32507	Nectin2	1.22967	-	0.203775
Q9JIK5	Ddx21	1.22963	-	0.203838
Q91ZW2	Pofut1	1.22793	-	0.206424
Q8C2Q3	Rbm14	1.22789	-	0.206495
P49138	Mapkapk2	1.22773	-	0.20674
Q9QYB1	Clic4	1.22768	-	0.206815
Q99LD8	Ddah2	1.22766	-	0.20684
Q9D0L8	Rnmt	1.22301	-	0.214075
Q9CSN1	Snw1	1.22229	-	0.215202
Q9R1T2	Sae1	1.22162	-	0.216263
Q9ERB0	Snap29	1.221	-	0.217249
P48437	Prox1	1.22079	-	0.217598
Q9DCD2	Xab2	1.21931	-	0.21997
P51125	Cast	1.21922	-	0.220117
Q9QUJ7	Acsl4	1.21827	-	0.221653
E9Q5C9	Nolc1	1.21784	-	0.222342
O70585;Q9D2N4	Dtnb; Dtna	1.21658	-	0.224413
Q9CYR6	Pgm3	1.21632	-	0.224827
E9PV24;CON__P02672	Fga	1.21574	-	0.225792
Q8CII2	Cdc123	1.21547	-	0.226227
P30681	Hmgb2	1.21413	-	0.228459
Q60872	Eif1a	1.21287	-	0.230553
P60904	Dnajc5	1.21218	-	0.231717
Q61211	Eif2d	1.21168	-	0.232554
Q8VCM7	Fgg	1.21113	-	0.233488
Q6WVG3;Q5DTY9;Q50H33	Kctd12	1.21102	-	0.23367
O09044;P60879	Snap23	1.21093	-	0.233819
Q91YR9	Ptgr1	1.20996	-	0.235482
P61961	Ufm1	1.20812	-	0.238628
Q8VD31	Tapbpl	1.20729	-	0.240072
Q9QXZ0	Macf1	1.2071	-	0.240397
P03977;P01656;P01654;P01655;P01673;P01669;P01667;P01660;P01659		1.20554	-	0.243112
Q3UMU9;Q9JMG7	Hdgfl2; Hdgfl3	1.20491	-	0.244219
Q8R5J9	Arl6ip5	1.20463	-	0.244715
O55222	Ilk	1.20427	-	0.245355
Q9R0X4;Q32MW3	Acot9; Acot10	1.20387	-	0.246054
Q8BK67	Rcc2	1.20349	-	0.246726
Q60634	Flot2	1.20132	-	0.250589
Q9JHK5	Plek	1.20051	-	0.252061
Q9CX86	Hnrnpa0	1.19974	-	0.253448
P16254	Srp14	1.19876	-	0.255222
Q61768;P28738;P33175	Kif5b	1.19864	-	0.25544
P97290;CON__P50448	Serping1	1.19767	-	0.25721
Q62048	Pea15	1.1974	-	0.257711
Q9DCG2	Cd302	1.19711	-	0.258253
Q9CPS6	Hint3	1.19662	-	0.259148
Q8BHL8	Psmf1	1.19498	-	0.262178
P61971	Nutf2	1.19488	-	0.262369
Q920Q6;Q61474	Msi2	1.19467	-	0.262767
Q8CFI7	Polr2b	1.1944	-	0.263261
Q62241	Snrpc	1.19432	-	0.263412
P24063	Itgal	1.19385	-	0.264293
Q8BND5	Qsox1	1.19332	-	0.265283
O88342	Wdr1	1.19294	-	0.266006
Q04207	Rela	1.19289	-	0.266097
G5E829;Q9R0K7	Atp2b1	1.19177	-	0.268226
Q8VC48	Pex12	1.19173	-	0.268285
Q8CHQ0	Fbxo4	1.1917	-	0.268345
P18654;P18653;Q9WUT3;Q7TPS0	Rps6ka3	1.19104	-	0.269595
Q9QYC7	Ggcx	1.19089	-	0.269894
Q99MI1	Erc1	1.19054	-	0.270556
Q8BWW4	Larp4	1.19015	-	0.271294
Q9QZ08	Nagk	1.18987	-	0.271838
Q9CXI5	Manf	1.18975	-	0.272066
Q9D1C8	Vps28	1.18937	-	0.272801
Q4VAA2	Cdv3	1.18936	-	0.272813
Q8C1B7	Septin11	1.1892	-	0.273124
Q9R1Z8	Sorbs3	1.1887	-	0.274087
Q6P8X1;Q80ZJ7	Snx6	1.1887	-	0.274089
Q8BTZ7	Gmppb	1.18813	-	0.275196
Q8BX90	Fndc3a	1.188	-	0.275449
P53996	Cnbp	1.18643	-	0.278498
Q9CWL8	Ctnnbl1	1.18479	-	0.281725
Q03958	Pfdn6	1.1846	-	0.2821
P62855	Rps26	1.18318	-	0.284903
Q64FW2	Retsat	1.18279	-	0.285694
O09117	Sypl1	1.18181	-	0.287641
Q8CGZ0	Cherp	1.1818	-	0.287658
Q3TIV5	Zc3h15	1.18125	-	0.288775
Q9CQI7	Snrpb2	1.1807	-	0.289885
Q9DBC7;P12849	Prkar1a	1.18051	-	0.290265
O35887	Calu	1.18047	-	0.290351
Q8C7E7	Stbd1	1.18046	-	0.290363
Q8VI94	Oasl1	1.18027	-	0.290752
P63001;P60764	Rac1; Rac3	1.1799	-	0.291486
Q78PG9	Ccdc25	1.17987	-	0.291565
P03958	Ada	1.17972	-	0.291852
Q8C1A5	Thop1	1.17951	-	0.292295
Q99JX3	Gorasp2	1.17783	-	0.295708
Q8CHP8	Pgp	1.17756	-	0.296264
Q62167;P16381	Ddx3x; D1Pas1	1.17731	-	0.296787
Q3UJD6	Usp19	1.17718	-	0.297041
Q9JI11;Q9JI10	Stk4; Stk3	1.17698	-	0.29747
Q8K0C4	Cyp51a1	1.17638	-	0.298693
P97298;CON__Q95121	Serpinf1	1.17566	-	0.30019
Q3ULW8	Parp3	1.17544	-	0.300644
Q9WU28	Pfdn5	1.17538	-	0.300762
O35955	Psmb10	1.17481	-	0.301956
P46935;Q8CFI0	Nedd4	1.17473	-	0.302134
P63082	Atp6v0c	1.17418	-	0.303267
Q62417	Sorbs1	1.17374	-	0.304195
Q8BZQ7	Anapc2	1.17372	-	0.304244
Q9JLI8	Sart3	1.17329	-	0.305139
Q78IS1	Tmed3	1.1727	-	0.306374
O89017	Lgmn	1.17266	-	0.306466
O89110	Casp8	1.17245	-	0.306906
Q9D0T1	Snu13	1.17192	-	0.308026
Q99K41	Emilin1	1.17186	-	0.308149
Q61096	Prtn3	1.17174	-	0.30842
P14106	C1qb	1.17152	-	0.308886
Q91VK1	Bzw2	1.17119	-	0.309572
Q8CCF0	Prpf31	1.17082	-	0.310367
Q9Z1X4;Q91WM1	Ilf3	1.17049	-	0.311059
Q8BK08	Tmem11	1.17019	-	0.3117
Q91YX5	Lpgat1	1.17013	-	0.311834
Q9D1E6	Tbcb	1.16909	-	0.314073
Q02780	Nfia	1.16884	-	0.314594
Q9JK92	Hspb8	1.16848	-	0.315385
Q9QZQ1	Afdn	1.16838	-	0.315606
Q07813	Bax	1.16836	-	0.315641
Q9D6U8	Fam162a	1.16812	-	0.31615
Q9CQN7	Mrpl41	1.16762	-	0.317239
P47809	Map2k4	1.16747	-	0.317557
Q62465	Vat1	1.16745	-	0.317616
Q91WJ8	Fubp1	1.16706	-	0.318452
Q923G2	Polr2h	1.16605	-	0.320656
P35235	Ptpn11	1.1656	-	0.321633
Q921I1;CON__Q29443;CON__Q0IIK2	Tf	1.16542	-	0.322027
Q6P1F6;Q6ZWR4;Q8BG02	Ppp2r2a	1.16481	-	0.323376
Q78ZA7	Nap1l4	1.16454	-	0.323958
Q9CQ10	Chmp3	1.16343	-	0.32641
Q8R001	Mapre2	1.16342	-	0.326447
E9QAT4	Sec16a	1.1621	-	0.329369
Q99LX0	Park7	1.16206	-	0.329467
Q7TPV4	Mybbp1a	1.16149	-	0.330731
Q9ES28	Arhgef7	1.16146	-	0.330795
P49312	Hnrnpa1	1.16092	-	0.332012
Q62426	Cstb	1.16074	-	0.332412
Q9CYA6	Zcchc8	1.15998	-	0.334125
Q61543	Glg1	1.1598	-	0.334545
Q9CQS4	Slc25a46	1.15845	-	0.337604
P40124	Cap1	1.15814	-	0.338301
Q8BHJ5;Q9QXE7	Tbl1xr1; Tbl1x	1.15789	-	0.33888
Q8VE47	Uba5	1.15787	-	0.338911
Q80TL7	Mon2	1.15724	-	0.340361
O88712;P56546	Ctbp1	1.15636	-	0.342372
Q3UHX2	Pdap1	1.15634	-	0.342421
P35980	Rpl18	1.15607	-	0.343037
Q9JIQ3	Diablo	1.15601	-	0.343188
Q8BG94	Commd7	1.15514	-	0.34519
P60060	Sec61g	1.15486	-	0.345836
P51437	Camp	1.15449	-	0.346702
Q99LE6	Abcf2	1.15445	-	0.34679
O08553	Dpysl2	1.15441	-	0.346876
Q99PL6	Ubxn6	1.15416	-	0.347455
O54692	Zw10	1.15387	-	0.348129
Q9Z2D6	Mecp2	1.15375	-	0.348416
Q9QZM0;Q99NB8	Ubqln2	1.15371	-	0.348494
Q8CBW3;P62484	Abi1	1.15352	-	0.348943
P97765	Wbp2	1.15103	-	0.354799
Q60766	Irgm1	1.15069	-	0.355599
P61089;Q9CQ37	Ube2n	1.15002	-	0.357175
Q8BLF1	Nceh1	1.14978	-	0.357746
P62627	Dynlrb1	1.14972	-	0.357893
P61957;Q9Z172	Sumo2; Sumo3	1.14839	-	0.36108
Q9JM76	Arpc3	1.14838	-	0.361086
Q9CZ44	Nsfl1c	1.14796	-	0.362092
O88851	Rbbp9	1.14788	-	0.362292
Q3TFQ1	Spryd7	1.14767	-	0.362807
Q8BHG1	Nrdc	1.14709	-	0.364182
Q9R190;Q8K4B0;Q924K8	Mta2	1.14673	-	0.365054
P97864	Casp7	1.14582	-	0.367268
Q9JLR9	Higd1a	1.1454	-	0.36829
P32067	Ssb	1.14537	-	0.368345
Q6A4J8	Usp7	1.14524	-	0.368675
Q8VDW0	Ddx39a	1.14509	-	0.369038
P43274	H1-4	1.14462	-	0.370189
Q9CPW9	Metap1d	1.14334	-	0.373307
O88343	Slc4a4	1.14333	-	0.373346
O35350	Capn1	1.14306	-	0.373989
Q920B9	Supt16h	1.14283	-	0.374557
Q9WVK4	Ehd1	1.14264	-	0.375026
Q9D906	Atg7	1.14239	-	0.375657
Q8R326	Pspc1	1.14225	-	0.375987
Q61686	Cbx5	1.14225	-	0.375996
Q9CR64	Tmem167a	1.14189	-	0.37688
Q8BK63	Csnk1a1	1.14122	-	0.37853
Q99PL5	Rrbp1	1.14099	-	0.379104
Q9JIH2	Nup50	1.14034	-	0.380719
Q64521	Gpd2	1.14	-	0.381575
Q60710	Samhd1	1.13928	-	0.383375
Q80X50	Ubap2l	1.13906	-	0.383937
Q8R395	Commd5	1.13882	-	0.384528
P43275	H1-1	1.13868	-	0.384884
Q9DBC3	Cmtr1	1.13833	-	0.385753
Q8CHH9	Septin8	1.13805	-	0.386466
Q8C854	Myef2	1.13787	-	0.386911
Q9CQE3	Mrps17	1.13745	-	0.387982
Q9DCB8	Isca2	1.13661	-	0.390116
Q9D7S9	Chmp5	1.13634	-	0.390795
Q9JKY0	Cnot9	1.13609	-	0.391414
P99024	Tubb5	1.13609	-	0.391419
Q61508	Ecm1	1.13583	-	0.392091
Q920A5	Scpep1	1.13574	-	0.392321
Q9DCH6	Zfand6	1.13553	-	0.392861
Q8VED9	Lgalsl	1.13524	-	0.393591
Q91VR8	Brk1	1.13488	-	0.394502
O55239	Nnmt	1.13458	-	0.39529
P70362	Ufd1	1.1345	-	0.395498
P97449	Anpep	1.13364	-	0.397693
Q9WVL2	Stat2	1.13359	-	0.397834
Q8VDD8	Washc1	1.13335	-	0.398447
P01799;P01797;P01796;P01801;P01804;P01803;P01800;P01802		1.1331	-	0.399092
Q7TNV0	Dek	1.13306	-	0.399183
Q5FWK3	Arhgap1	1.13298	-	0.399389
Q8CFE4	Scyl2	1.13246	-	0.400746
Q61599	Arhgdib	1.13187	-	0.402266
P21300	Akr1b7	1.13115	-	0.404147
Q9CY73	Mrpl44	1.13059	-	0.405588
Q8BMF4	Dlat	1.1303	-	0.406346
Q8K2H2	Otud6b	1.13024	-	0.406525
Q9QYI5	Dnajb2	1.13023	-	0.406543
Q99PT1	Arhgdia	1.12995	-	0.407273
A2A8Z1	Osbpl9	1.12974	-	0.407822
Q3UJB9	Edc4	1.12897	-	0.409835
O35448	Ppt2	1.12862	-	0.410776
Q99K48	Nono	1.1286	-	0.410824
Q61937	Npm1	1.12804	-	0.412293
P58389	Ptpa	1.12791	-	0.412652
Q9CQ89	Cuta	1.12773	-	0.413125
Q61545	Ewsr1	1.12755	-	0.413597
P08752;B2RSH2;P18872;P20612;P50149;Q3V3I2	Gnai2	1.12753	-	0.413645
Q61990;P57722	Pcbp2	1.12745	-	0.413862
Q922H4	Gmppa	1.12738	-	0.41405
Q63844	Mapk3	1.12715	-	0.414651
P08905;P17897	Lyz2	1.12704	-	0.414953
Q8BHC4	Dcakd	1.12699	-	0.415078
Q9EPA7	Nmnat1	1.1267	-	0.415843
Q9D0E1	Hnrnpm	1.12617	-	0.417251
P48036	Anxa5	1.12572	-	0.418459
Q9JJ28	Flii	1.12568	-	0.418572
Q9D6R2	Idh3a	1.12506	-	0.420218
P68510	Ywhah	1.12435	-	0.422124
Q8BVW0	Ganc	1.12434	-	0.422151
Q91XV3	Basp1	1.12428	-	0.422308
P28798	Grn	1.12388	-	0.423386
Q62203	Sf3a2	1.12368	-	0.423929
Q569Z6	Thrap3	1.12315	-	0.425366
P62892	Rpl39	1.12255	-	0.426978
Q8CFV9	Rfk	1.12234	-	0.427569
P61965	Wdr5	1.12178	-	0.429089
Q99K01	Pdxdc1	1.12152	-	0.429803
Q9EPJ9	Arfgap1	1.12148	-	0.429887
O08917	Flot1	1.12109	-	0.430956
P15532	Nme1	1.12022	-	0.433345
Q3U9G9	Lbr	1.12011	-	0.433643
Q5XJY5	Arcn1	1.1199	-	0.434208
Q8R3N1	Nop14	1.11974	-	0.434651
Q9JMH9	Myo18a	1.1193	-	0.435879
P62137	Ppp1ca	1.11927	-	0.435938
Q924M7	Mpi	1.11918	-	0.436209
Q63918	Cavin2	1.1186	-	0.437787
Q571E4	Galns	1.11859	-	0.437817
O35737	Hnrnph1	1.11796	-	0.43955
Q9JIF0	Prmt1	1.11767	-	0.440355
O55131	Septin7	1.11733	-	0.44132
Q8CCS6	Pabpn1	1.117	-	0.442216
Q8VE62	Paip1	1.11682	-	0.442739
P51432	Plcb3	1.11681	-	0.442742
O55135	Eif6	1.11609	-	0.444771
Q8CIG8	Prmt5	1.11597	-	0.445102
P70288	Hdac2	1.11583	-	0.445489
Q9JKR6	Hyou1	1.11563	-	0.446058
P20029	Hspa5	1.11558	-	0.44619
Q8CAS9	Parp9	1.11543	-	0.446619
Q8BIJ7;Q8R4C2	Rufy1	1.1147	-	0.448649
Q9CQ48	Nudcd2	1.11455	-	0.449088
O08547	Sec22b	1.11433	-	0.449705
P97434	Mprip	1.11382	-	0.451135
Q8K4L3	Svil	1.11376	-	0.451303
Q8BFZ3	Actbl2	1.11353	-	0.451949
Q8BRF7	Scfd1	1.11347	-	0.452119
Q8K268	Abcf3	1.11321	-	0.452853
P57716	Ncstn	1.11305	-	0.453297
Q61029	Tmpo	1.11302	-	0.453395
Q8K2Q7	Brox	1.11297	-	0.453544
Q9CQF3	Nudt21	1.11279	-	0.454037
Q61595	Ktn1	1.1127	-	0.454298
Q9DBG7	Srpra	1.11187	-	0.45666
P42208	Septin2	1.11182	-	0.4568
P57780	Actn4	1.11171	-	0.45711
Q6ZQ08	Cnot1	1.11148	-	0.457748
Q8BU88	Mrpl22	1.11141	-	0.457954
Q8BU14	Sec62	1.11127	-	0.458352
Q3TC33	Ccdc127	1.11064	-	0.460166
Q6ZQK5	Acap2	1.11012	-	0.461634
P47754	Capza2	1.11012	-	0.461655
Q9Z108	Stau1	1.11002	-	0.461943
P01638;P01637		1.10942	-	0.463657
P16110	Lgals3	1.10926	-	0.464105
P51863	Atp6v0d1	1.10863	-	0.465935
Q8C8U0	Ppfibp1	1.10858	-	0.466074
P62874	Gnb1	1.10839	-	0.466622
O08663	Metap2	1.10838	-	0.466656
Q80Y81	Elac2	1.10819	-	0.467206
Q8R1F1	Niban2	1.10784	-	0.468218
Q9JJU8	Sh3bgrl	1.10723	-	0.469981
Q60953	Pml	1.10698	-	0.470717
Q9Z1N5	Ddx39b	1.10686	-	0.471065
P58021	Tm9sf2	1.10667	-	0.471598
Q9CXF4	Tbc1d15	1.10654	-	0.471978
Q9DCA2	Mrps11	1.10653	-	0.472026
Q99020	Hnrnpab	1.10632	-	0.47263
Q3U186	Rars2	1.10608	-	0.473333
P63085	Mapk1	1.10598	-	0.473625
Q3THW5;P0C0S6	H2az2; H2az1	1.10578	-	0.474203
P39039	Mbl1	1.1056	-	0.474717
P54822	Adsl	1.1049	-	0.476791
Q91YW3	Dnajc3	1.10485	-	0.47693
P18760	Cfl1	1.10468	-	0.47741
Q8K3G5	Vrk3	1.10457	-	0.477738
Q9D708	S100a16	1.10376	-	0.480137
Q9DB34	Chmp2a	1.10366	-	0.480432
Q9DBR1	Xrn2	1.10366	-	0.480434
Q8K3C3	Lzic	1.10354	-	0.48078
Q8BIQ5;Q8C7E9	Cstf2; Cstf2t	1.10346	-	0.481003
Q9JLJ4	Elovl2	1.10282	-	0.482895
Q7TSV4	Pgm2	1.10268	-	0.483313
P11688	Itga5	1.10253	-	0.483762
Q8K019	Bclaf1	1.10252	-	0.483802
Q9D7V9	Naaa	1.1025	-	0.483862
P59325	Eif5	1.10233	-	0.484341
Q9D8T2	Gsdmd	1.1022	-	0.484735
Q99PG2	Ogfr	1.10216	-	0.484849
Q64674	Srm	1.10179	-	0.485947
P19157;P46425	Gstp1; Gstp2	1.10155	-	0.486659
Q60931	Vdac3	1.10132	-	0.48735
P54310	Lipe	1.10115	-	0.487845
Q9ESE1;Q9EPN1	Lrba	1.10075	-	0.489034
P00158	Mt-Cyb	1.10072	-	0.489141
Q9D892	Itpa	1.10061	-	0.489472
P36916	Gnl1	1.10059	-	0.489513
Q3TQB2	Foxred1	1.09974	-	0.492072
P54729	Nub1	1.09965	-	0.492342
O70274	Ptp4a2	1.09946	-	0.492894
P15864;Q07133	H1-2	1.09925	-	0.493536
Q9CPU4	Mgst3	1.09829	-	0.49643
Q8R332	Nup58	1.0981	-	0.497012
Q91XU0	Wrnip1	1.0978	-	0.497891
Q3TYX3	Smyd5	1.09771	-	0.49817
Q8BP47	NARS1	1.09705	-	0.500158
P31938	Map2k1	1.09703	-	0.50022
P41241	Csk	1.09693	-	0.500548
Q5SUF2	Luc7l3	1.09677	-	0.501015
Q922F4	Tubb6	1.09663	-	0.501436
Q9D7S7	Rpl22l1	1.09636	-	0.502253
Q4FK66	Prpf38a	1.09619	-	0.502791
Q07076	Anxa7	1.09613	-	0.502975
P62317	Snrpd2	1.09588	-	0.503723
P47915	Rpl29	1.09581	-	0.503927
P21126	Ubl4a	1.09566	-	0.504381
O54962	Banf1	1.09544	-	0.505078
Q9Z2U0;Q9CWH6	Psma7	1.09541	-	0.505163
Q9D0W5	Ppil1	1.09521	-	0.50578
P63101	Ywhaz	1.09513	-	0.506001
Q9QZE5	Copg1	1.09507	-	0.506184
P70349	Hint1	1.09473	-	0.507248
Q9Z2G6	Sel1l	1.09447	-	0.508023
Q3V3R4	Itga1	1.09427	-	0.508642
Q5SWD9	Tsr1	1.09417	-	0.508959
P63005	Pafah1b1	1.09404	-	0.509357
Q9QZN4	Fbxo6	1.09397	-	0.509574
E9QAM5	Helz2	1.09393	-	0.509668
Q8BQ47	Cnpy4	1.0939	-	0.509785
Q62351	Tfrc	1.09378	-	0.510158
Q8R1Q9	Rbks	1.09334	-	0.511483
P58058	Nadk	1.09313	-	0.512152
Q9JKX6	Nudt5	1.09289	-	0.512873
P62754	Rps6	1.09289	-	0.51288
Q9CR95	Necap1	1.09165	-	0.516725
Q62318	Trim28	1.09125	-	0.517951
Q9CY57	Chtop	1.08996	-	0.521955
P32883	Kras	1.08981	-	0.522422
Q91VC3	Eif4a3	1.08968	-	0.522822
Q99JY9;Q641P0	Actr3	1.08959	-	0.523102
Q9WTM5	Ruvbl2	1.08956	-	0.523206
P62748;P84075	Hpcal1; Hpca	1.0895	-	0.523413
Q08943	Ssrp1	1.08895	-	0.525109
O08528	Hk2	1.08873	-	0.525791
P11531;Q05AA6	Dmd	1.08873	-	0.525809
Q9D3B1	Hacd2	1.08847	-	0.526614
Q925F2	Esam	1.0882	-	0.52746
P08003	Pdia4	1.08802	-	0.528048
Q8BFY6	Pef1	1.08747	-	0.529761
P25911	Lyn	1.08717	-	0.530708
P62911;P17932	Rpl32	1.08716	-	0.530736
Q3THS6	Mat2a	1.08713	-	0.530846
Q8CIN4;O88643;Q61036	Pak2	1.08695	-	0.531417
P68254	Ywhaq	1.08667	-	0.532275
Q8BG67;Q6ZQ18	Efr3a	1.08663	-	0.532416
P06909	Cfh	1.0866	-	0.532502
Q91VS8	Farp2	1.08627	-	0.533558
Q3TIU4	Pde12	1.08611	-	0.534057
P17426	Ap2a1	1.08602	-	0.534335
P61963	Dcaf7	1.0857	-	0.535371
Q8C547	Heatr5b	1.08568	-	0.535434
Q6DFW4	Nop58	1.08563	-	0.535583
O09106;O88895	Hdac1	1.08515	-	0.53711
Q3V1L4	Nt5c2	1.08471	-	0.53849
P09581	Csf1r	1.08449	-	0.539213
Q3UQN2	Fcho2	1.08447	-	0.539252
Q9CZX9	Emc4	1.08409	-	0.540481
O89051	Itm2b	1.08403	-	0.540679
Q91W63	Nmrk1	1.08381	-	0.541356
P06684	C5	1.08343	-	0.542599
Q7TQH0	Atxn2l	1.08341	-	0.542655
Q91WQ3	Yars1	1.08338	-	0.542735
Q9DCG9	Trmt112	1.08329	-	0.543031
Q9WV80	Snx1	1.08289	-	0.544314
Q9D7X3	Dusp3	1.08286	-	0.544421
Q99JY3	Gimap4	1.08272	-	0.544847
Q8VIJ6	Sfpq	1.08235	-	0.546056
Q9CQW1	Ykt6	1.08233	-	0.546112
Q99KW3	Triobp	1.0817	-	0.548151
O08915	Aip	1.08167	-	0.548225
O54833	Csnk2a2	1.08119	-	0.549794
Q8BFQ4	Wdr82	1.08076	-	0.551179
Q80X95;Q6NTA4	Rraga; Rragb	1.08065	-	0.551517
O35691	Pnn	1.08051	-	0.551976
Q5SYD0	Myo1d	1.08029	-	0.552675
Q9D7P6	Iscu	1.08029	-	0.552684
Q3THK7	Gmps	1.08023	-	0.552896
P09405	Ncl	1.0801	-	0.55332
Q60597	Ogdh	1.07985	-	0.55413
Q99KJ8	Dctn2	1.07954	-	0.555126
Q9DBJ3	Baiap2l1	1.07952	-	0.555188
Q9Z0U1	Tjp2	1.07941	-	0.555559
Q9D820	Prorsd1	1.07929	-	0.555933
Q61035	Hars1	1.07925	-	0.556072
Q3UMF0	Cobll1	1.0791	-	0.556564
Q9CYG7	Tomm34	1.07885	-	0.557362
P57784	Snrpa1	1.07883	-	0.557444
Q63850	Nup62	1.07862	-	0.558111
Q8R1V4	Tmed4	1.07861	-	0.558133
Q3UVK0	Ermp1	1.0785	-	0.558493
Q9JMD0	Znf207	1.07826	-	0.559289
Q91VW3	Sh3bgrl3	1.07763	-	0.561361
Q6Q899	Ddx58	1.07757	-	0.561545
P21107	Tpm3	1.07734	-	0.562297
P29341	Pabpc1	1.07718	-	0.562826
Q9CQJ4	Rnf2	1.07714	-	0.562959
Q8BXZ1	Tmx3	1.0771	-	0.563089
P62806	H4c1	1.07669	-	0.564437
P22907	Hmbs	1.07645	-	0.565209
Q99KC8	Vwa5a	1.07644	-	0.565261
Q9WUK2	Eif4h	1.0764	-	0.565377
Q99N87	Mrps5	1.07639	-	0.56541
Q99L45	Eif2s2	1.07639	-	0.565419
Q8BKC5;Q8BIV3	Ipo5	1.07636	-	0.565516
P57746	Atp6v1d	1.07616	-	0.566178
Q8K3W0	Babam2	1.07597	-	0.566796
P58252	Eef2	1.07563	-	0.567908
Q61187	Tsg101	1.07542	-	0.568591
Q3U0V1	Khsrp	1.07525	-	0.569166
Q9Z1Z0	Uso1	1.07463	-	0.571201
P60335	Pcbp1	1.07455	-	0.57147
P47757	Capzb	1.07453	-	0.571538
Q8K1M6	Dnm1l	1.07424	-	0.572502
Q3TJZ6	Fam98a	1.0739	-	0.573619
Q99JI6	Rap1b	1.07382	-	0.573903
O08715	Akap1	1.07374	-	0.574147
Q99K28	Arfgap2	1.07373	-	0.574206
O08692	Ngp	1.07352	-	0.574875
P01844;P01845	Iglc2; Iglc3	1.07315	-	0.576128
P56959	Fus	1.07313	-	0.576178
Q76MZ3	Ppp2r1a	1.07305	-	0.576446
Q60668	Hnrnpd	1.07297	-	0.576731
Q8R5H1	Usp15	1.07268	-	0.577669
Q9R0E2	Plod1	1.07263	-	0.577858
Q8BFP9;Q922H2	Pdk1	1.07252	-	0.578207
Q61503	Nt5e	1.07151	-	0.581594
P10711;Q9QVN7	Tcea1	1.07107	-	0.583055
Q8K2C7	Os9	1.07098	-	0.583372
Q9CQX8	Mrps36	1.07075	-	0.584127
Q05512;Q03141;Q8VHJ5	Mark2; Mark3	1.07074	-	0.58418
Q3UIU2	Ndufb6	1.0704	-	0.58529
Q99M28	Rnps1	1.07026	-	0.585778
P47964	Rpl36	1.07001	-	0.586602
Q91VM5;Q9WV02;Q8C796	Rbmxl1; Rbmx	1.06994	-	0.586867
Q7TMR0	Prcp	1.06983	-	0.587235
P53657	Pklr	1.06981	-	0.587295
Q6PIP5	Nudcd1	1.0696	-	0.587989
P11103	Parp1	1.06924	-	0.589195
Q9QXB9	Drg2	1.06919	-	0.589394
O54941	Smarce1	1.069	-	0.590027
P42227	Stat3	1.0688	-	0.590695
O55143	Atp2a2	1.06861	-	0.591326
P26350	Ptma	1.06837	-	0.592146
P68372;Q9D6F9	Tubb4b; Tubb4a	1.06835	-	0.592226
Q3TEA8	Hp1bp3	1.0682	-	0.592711
Q9Z2X1	Hnrnpf	1.06814	-	0.592916
Q9JLF6	Tgm1	1.06808	-	0.593135
Q8R059	Gale	1.06806	-	0.593187
P62835;P35276	Rap1a	1.06806	-	0.593208
Q6Y7W8	Gigyf2	1.06783	-	0.593964
Q8K021	Scamp1	1.06771	-	0.594385
P62301	Rps13	1.06767	-	0.594526
Q8C166	Cpne1	1.06766	-	0.59456
Q6ZWV3;P86048	Rpl10; Rpl10l	1.06747	-	0.595188
Q3B7Z2;Q5QNQ6	Osbp	1.06737	-	0.595543
Q8BX02	Kank2	1.06727	-	0.59586
Q9EPL8;Q7TMY7	Ipo7	1.06711	-	0.596428
P49722	Psma2	1.06689	-	0.597179
Q8BSY0	Asph	1.06681	-	0.597449
P62082	Rps7	1.06655	-	0.598309
Q62230	Siglec1	1.06654	-	0.598347
Q64010	Crk	1.06651	-	0.598456
Q9R1C7	Prpf40a	1.06645	-	0.598657
Q9CQC7	Ndufb4	1.06633	-	0.599066
Q9DB05;P28663	Napa	1.0662	-	0.599523
Q9JJI8	Rpl38	1.06617	-	0.599616
Q8BH58	Tiprl	1.0661	-	0.599848
O70152	Dpm1	1.06555	-	0.60173
O70200	Aif1	1.06523	-	0.602826
Q61805	Lbp	1.06489	-	0.603975
P49962	Srp9	1.06485	-	0.604141
Q9D855	Uqcrb	1.06481	-	0.604254
Q99KE1	Me2	1.06466	-	0.604795
O70370	Ctss	1.06463	-	0.604868
Q64012	Raly	1.06463	-	0.604879
Q9CY64	Blvra	1.06462	-	0.604912
O55201	Supt5h	1.06462	-	0.604929
P62900	Rpl31	1.06455	-	0.605149
Q8CGP5;Q8R1M2;Q8CGP7;Q8BFU2;Q8CGP6;C0HKE9;C0HKE8;C0HKE7;C0HKE6;C0HKE5;C0HKE4;C0HKE3;C0HKE2;C0HKE1;Q6GSS7;Q64523	Hist1h2af; H2aj; H2ac15	1.06443	-	0.605559
Q9D020	Nt5c3a	1.0644	-	0.605685
Q9D394	Rufy3	1.06382	-	0.607663
Q9QXY9	Pex3	1.06376	-	0.607866
P06801	Me1	1.06376	-	0.60788
Q3UEB3	Puf60	1.06356	-	0.608557
Q8CHG3	Gcc2	1.06355	-	0.60859
P10922	H1-0	1.06345	-	0.608922
Q80VI1	Trim56	1.0632	-	0.609788
Q6P9Q6	Fkbp15	1.06316	-	0.609949
P46061	Rangap1	1.06309	-	0.610169
Q9Z204	Hnrnpc	1.06308	-	0.61022
Q9DAW6	Prpf4	1.06307	-	0.610256
Q921T2	Tor1aip1	1.06303	-	0.610365
Q9QYI3	Dnajc7	1.06299	-	0.610502
Q99KV1	Dnajb11	1.06284	-	0.611031
Q8BIW1	Prune1	1.06284	-	0.611048
Q9DBZ5	Eif3k	1.06276	-	0.611323
Q9D1L9	Lamtor5	1.0626	-	0.61185
Q5EG47	Prkaa1	1.06244	-	0.61241
Q9JHU4	Dync1h1	1.06223	-	0.613129
Q6NZC7	Sec23ip	1.0622	-	0.613262
P97760	Polr2c	1.06215	-	0.613405
P45700	Man1a1	1.06207	-	0.613698
Q9CSH3	Dis3	1.06181	-	0.614603
Q9D1J3	Sarnp	1.06166	-	0.615104
Q8R1S4	Mtss1	1.06125	-	0.616536
Q5M8N4	Sdr39u1	1.06114	-	0.61693
Q9JJZ4	Ube2j1	1.06091	-	0.617706
P97352	S100a13	1.06088	-	0.617828
Q99KQ4	Nampt	1.06066	-	0.618583
P61759	Vbp1	1.06	-	0.620865
Q9ESW4	Agk	1.05985	-	0.621407
Q61249	Igbp1	1.0596	-	0.62226
Q921W4	Cryzl1	1.05958	-	0.622342
Q6PDM2	Srsf1	1.05943	-	0.622868
P35550;Q80WS3	Fbl	1.05902	-	0.624313
Q9CQD1	Rab5a	1.059	-	0.62437
P01723;P01727;P01728;P01729;P01726		1.05882	-	0.624987
O55128	Sap18	1.05873	-	0.625325
P70302	Stim1	1.05869	-	0.625435
Q9CQF8	Mrpl57	1.05866	-	0.625544
P01901;P04223;P14426;P14428;P03991	H2-K1; H2-K1	1.05861	-	0.625729
Q9CVB6	Arpc2	1.05848	-	0.62618
E9Q414;CON__ENSEMBL:ENSBTAP00000032840	Apob	1.05826	-	0.626953
P70404	Idh3g	1.05733	-	0.630218
Q91YT0	Ndufv1	1.0573	-	0.630313
Q99KN9	Clint1	1.05717	-	0.630789
Q9D975	Srxn1	1.05694	-	0.631587
Q5U5M8	Bloc1s3	1.05687	-	0.631822
Q64310	Surf4	1.05674	-	0.632289
Q06138	Cab39	1.05617	-	0.634302
Q9CZM2	Rpl15	1.05595	-	0.635066
Q9JIZ9	Plscr3	1.05552	-	0.636596
Q9Z2W0	Dnpep	1.05545	-	0.636835
Q9CQI6	Cotl1	1.05539	-	0.637054
Q91W34	Rusf1	1.05527	-	0.637474
Q6PB93	Galnt2	1.05489	-	0.638828
Q8CIE4	Parp10	1.05464	-	0.63971
Q921L3	Tmco1	1.05442	-	0.640494
Q9Z130	Hnrnpdl	1.05439	-	0.640592
Q99JX4	Eif3m	1.05414	-	0.641472
P45591	Cfl2	1.0535	-	0.643776
Q6NVF9	Cpsf6	1.05337	-	0.644222
Q921J2	Rheb	1.05322	-	0.644758
Q8K2L8	Trappc12	1.05311	-	0.645136
P53026	Rpl10a	1.05294	-	0.645757
Q921M7	Cyrib	1.05285	-	0.646071
Q8R0F6	Ilkap	1.05243	-	0.647568
Q9CZY3	Ube2v1	1.05219	-	0.648412
Q61699	Hsph1	1.05158	-	0.650604
P53986	Slc16a1	1.05156	-	0.650687
Q8VDL4	Adpgk	1.05137	-	0.651372
P19253	Rpl13a	1.05118	-	0.652026
Q9D1D4	Tmed10	1.05084	-	0.653278
Q9Z1Q5	Clic1	1.05066	-	0.653911
P63024;P63044;Q62442	Vamp3; Vamp2	1.05047	-	0.654596
Q99J83	Atg5	1.05037	-	0.65496
O54774	Ap3d1	1.05021	-	0.655542
Q9CQE7	Ergic3	1.05013	-	0.655802
Q9JHU2	Palmd	1.04971	-	0.657339
P56812	Pdcd5	1.04969	-	0.657384
Q6NZJ6	Eif4g1	1.04965	-	0.657526
Q64261	Cdk6	1.04955	-	0.657899
P62267	Rps23	1.04924	-	0.659007
Q60770	Stxbp3	1.04924	-	0.659026
O35345	Kpna6	1.04917	-	0.659272
Q64511;Q01320	Top2b	1.04906	-	0.659653
Q61247	Serpinf2	1.04904	-	0.659732
Q8K1J6	Trnt1	1.04901	-	0.659835
Q8K1B8	Fermt3	1.04885	-	0.660414
Q9Z0W3	Nup160	1.04882	-	0.660543
Q9CQK7	Rwdd1	1.04882	-	0.660545
Q9D1G2	Pmvk	1.04849	-	0.661715
Q05144	Rac2	1.04849	-	0.661732
Q9CX56	Psmd8	1.04831	-	0.66238
Q8VD04	Gripap1	1.048	-	0.663501
Q920E5	Fdps	1.04799	-	0.663528
Q8C7G5	Apoa5	1.04784	-	0.664081
P08113	Hsp90b1	1.04752	-	0.665257
P14733	Lmnb1	1.0475	-	0.665318
P63094;Q6R0H7;Q8CGK7	Gnas; Gnas	1.04726	-	0.666199
Q9WU78	Pdcd6ip	1.04717	-	0.666511
P48428	Tbca	1.04716	-	0.666554
P68368	Tuba4a	1.04703	-	0.667012
P14115	Rpl27a	1.04654	-	0.668789
Q9DBG5	Plin3	1.04651	-	0.668896
P63325	Rps10	1.04637	-	0.669417
Q9JKV1	Adrm1	1.04599	-	0.670802
P70691	Ugt1a2	1.04573	-	0.671735
P47911	Rpl6	1.04568	-	0.671945
Q3U2P1	Sec24a	1.0456	-	0.672212
O89053	Coro1a	1.0456	-	0.672228
P53810	Pitpna	1.04556	-	0.672382
P62315	Snrpd1	1.04539	-	0.672991
P97792	Cxadr	1.04533	-	0.673207
Q61210	Arhgef1	1.04532	-	0.673229
Q9CQR6	Ppp6c	1.04528	-	0.673385
Q9CPT5	Nop16	1.04521	-	0.673649
P09411;P09041	Pgk1	1.04516	-	0.673835
Q80X90	Flnb	1.04503	-	0.674288
Q9WVQ5	Apip	1.04493	-	0.674663
Q9CXT8	Pmpcb	1.04491	-	0.674756
Q8R2K1	Fuom	1.04491	-	0.674758
Q80VP1;Q91W69	Epn1	1.04484	-	0.675011
O54988	Slk	1.04469	-	0.675535
P80317;Q61390	Cct6a	1.04449	-	0.676266
Q61550	Rad21	1.04445	-	0.676431
P24547;P50096	Impdh2	1.04426	-	0.677118
Q91X44	Gckr	1.04417	-	0.67745
P83882	Rpl36a	1.04394	-	0.678276
O09061	Psmb1	1.04394	-	0.678287
Q69ZR2	Hectd1	1.04381	-	0.678772
P62858	Rps28	1.04375	-	0.678981
Q9D8C4	Ifi35	1.04368	-	0.679264
O89079	Cope	1.04349	-	0.679947
Q61838;Q6GQT1	Pzp	1.04341	-	0.680238
Q7M6Y3;Q61548	Picalm	1.04294	-	0.681972
O70589	Cask	1.04276	-	0.682625
Q9CY58	Serbp1	1.04261	-	0.683181
Q61206	Pafah1b2	1.04223	-	0.684577
Q8BYK6;P59326	Ythdf3	1.04222	-	0.684617
Q9D898	Arpc5l	1.04194	-	0.685664
O35864	Cops5	1.04192	-	0.685717
P32261;CON__P41361	Serpinc1	1.04189	-	0.685821
Q8BGY7	Fam210a	1.04185	-	0.685965
Q64191	Aga	1.0417	-	0.686537
Q8BM55	Tmem214	1.04149	-	0.687316
Q9Z1Q2	Abhd16a	1.04143	-	0.687528
P62281	Rps11	1.04138	-	0.687734
Q6PDI5	Ecpas	1.04136	-	0.687802
Q3UQ84	Tars2	1.04132	-	0.687938
P82198	Tgfbi	1.0413	-	0.688029
O88908	Soat2	1.04117	-	0.688479
P57776	Eef1d	1.04115	-	0.688549
Q921M4	Golga2	1.04106	-	0.688895
Q9ERN0	Scamp2	1.04102	-	0.68904
Q9JK23	Psmg1	1.04095	-	0.689301
Q8R3F5	Mcat	1.04093	-	0.68939
Q9Z277	Baz1b	1.04061	-	0.690579
Q9R0Q9	Mpdu1	1.04055	-	0.690777
P60867	Rps20	1.04029	-	0.691758
P60843	Eif4a1	1.04004	-	0.692689
Q9Z0G9	Cldn3	1.03995	-	0.69301
Q9QXL2	Kif21a	1.03966	-	0.694072
O35685	Nudc	1.03955	-	0.694509
Q9QYB5	Add3	1.03946	-	0.694823
Q61411	Hras	1.03926	-	0.695575
Q6PD03	Ppp2r5a	1.03921	-	0.695772
Q6PDG5;P97496	Smarcc2; Smarcc1	1.03914	-	0.696025
P29351	Ptpn6	1.03886	-	0.697077
Q9R008	Mvk	1.03884	-	0.697147
Q9CQU0	Txndc12	1.03859	-	0.698061
Q8CI32	Bag5	1.03835	-	0.698955
Q9CSU0;Q8VDS4	Rprd1b	1.03832	-	0.699069
Q9CQH7	Btf3l4	1.03831	-	0.699126
P70671	Irf3	1.03827	-	0.699244
Q64514	Tpp2	1.0382	-	0.699536
Q8VEK3	Hnrnpu	1.03812	-	0.699833
P34884	Mif	1.0381	-	0.699884
Q9Z2V4	Pck1	1.03807	-	0.699994
Q8BKZ9	Pdhx	1.03795	-	0.700443
P62743	Ap2s1	1.03791	-	0.700592
Q9ERK4	Cse1l	1.0378	-	0.701006
Q811I0	Atpaf1	1.03772	-	0.701326
Q9CZD3	Gars1	1.03737	-	0.702606
P62843	Rps15	1.03732	-	0.702819
Q8K4Z5	Sf3a1	1.03683	-	0.704646
Q7TNC4	Luc7l2	1.03672	-	0.705036
P62342	Selenot	1.03652	-	0.705793
Q91WM3	Rrp9	1.03624	-	0.706857
P27773	Pdia3	1.03624	-	0.706863
P05132	Prkaca	1.03595	-	0.707928
P70195	Psmb7	1.03594	-	0.707983
Q99KF1	Tmed9	1.03591	-	0.708082
Q9CXW3	Cacybp	1.03562	-	0.709176
Q60739	Bag1	1.03554	-	0.709493
P61205;P84078	Arf3; Arf1	1.03535	-	0.710191
Q9D8X1	Cutc	1.03523	-	0.71064
P97371	Psme1	1.03489	-	0.71194
Q8CG50;P35294	Rab43	1.0348	-	0.712254
Q64378	Fkbp5	1.0347	-	0.712659
Q99LP6	Grpel1	1.03452	-	0.713317
Q8CH25	Sltm	1.03435	-	0.713956
P00375	Dhfr	1.03432	-	0.714067
P61255	Rpl26	1.03395	-	0.71546
O08788	Dctn1	1.03332	-	0.717831
Q8BLN5	Lss	1.03323	-	0.71818
O70435	Psma3	1.03311	-	0.718641
Q9Z2Y8	Plpbp	1.03304	-	0.718915
O08583;Q9JJW6	Alyref	1.033	-	0.719065
Q9JIF7	Copb1	1.03291	-	0.719387
Q62376	Snrnp70	1.0329	-	0.719434
P70398	Usp9x	1.03244	-	0.721165
Q9JMG1	Edf1	1.03237	-	0.721457
Q99MN1	Kars1	1.03202	-	0.722767
Q9CR21	Ndufab1	1.03201	-	0.722797
P68181	Prkacb	1.03201	-	0.72282
Q9Z0N1;Q9Z0N2	Eif2s3x; Eif2s3y	1.03177	-	0.723712
P34152	Ptk2	1.03168	-	0.724067
Q62348	Tsn	1.03161	-	0.724333
Q9CWJ9	Atic	1.03147	-	0.72488
Q9EST5	Anp32b	1.03136	-	0.725291
Q9CQV8	Ywhab	1.03126	-	0.725659
Q8VDD5	Myh9	1.03085	-	0.727228
Q61702	Itih1	1.03073	-	0.727666
Q6PD26	Pigs	1.03066	-	0.727957
P01872	Ighm	1.03061	-	0.728153
Q8WUR0		1.03027	-	0.729449
Q3UUI3	Them4	1.03016	-	0.729857
Q8CJG0	Ago2	1.03013	-	0.729969
Q99LC3	Ndufa10	1.03004	-	0.730297
P12970	Rpl7a	1.03004	-	0.730316
P28660;Q8K1X4	Nckap1	1.02992	-	0.730764
Q9QUI0	Rhoa	1.02957	-	0.732123
Q8K4G5	Ablim1	1.0292	-	0.733529
Q9D0I9	Rars1	1.02902	-	0.734207
P62830	Rpl23	1.02891	-	0.734646
Q9EQQ2	Yipf5	1.02877	-	0.735169
Q8C0E2	Vps26b	1.02842	-	0.736504
P14131	Rps16	1.02841	-	0.73654
Q8BML9	Qars1	1.02838	-	0.736656
Q6PFD9	Nup98	1.02837	-	0.736701
Q99K70;Q7TT45	Rragc; Rragd	1.02821	-	0.737317
Q9CZ30	Ola1	1.02817	-	0.737475
P83940	Eloc	1.02804	-	0.737965
Q61749	Eif2b4	1.02773	-	0.73915
Q9D7X8	Ggct	1.02764	-	0.73948
Q99KU0	Vmp1	1.02763	-	0.739552
O70133	Dhx9	1.02762	-	0.739584
P56213	Gfer	1.02758	-	0.739735
Q99LM2	Cdk5rap3	1.02738	-	0.740492
P40142	Tkt	1.02716	-	0.741349
Q9DCD0	Pgd	1.02702	-	0.741883
Q9CWZ7	Napg	1.02692	-	0.742268
P32020	Scp2	1.02688	-	0.742421
Q3UZ39	Lrrfip1	1.02666	-	0.743263
Q3TL44	Nlrx1	1.02663	-	0.74339
Q9ERS2	Ndufa13	1.02657	-	0.743607
Q8BTI8	Srrm2	1.02605	-	0.745618
P35282	Rab21	1.02598	-	0.745872
P60229	Eif3e	1.02596	-	0.745949
Q8CFX1	H6pd	1.02572	-	0.746908
Q3UM45	Ppp1r7	1.0257	-	0.746953
Q9DB30	Phkg2	1.02533	-	0.748379
P17918	Pcna	1.02525	-	0.748723
O35114	Scarb2	1.0252	-	0.748907
P61979	Hnrnpk	1.02487	-	0.75019
Q9CXY6	Ilf2	1.02477	-	0.750582
P10126	Eef1a1	1.0246	-	0.751223
Q61074	Ppm1g	1.02448	-	0.751669
O55042	Snca	1.02398	-	0.753618
Q8R2E9	Ero1b	1.02372	-	0.754648
Q8CDN6	Txnl1	1.02355	-	0.755278
Q91W50	Csde1	1.02341	-	0.755824
P10639	Txn	1.02337	-	0.755974
Q9DB60	Prxl2b	1.02336	-	0.756027
Q06770	Serpina6	1.02334	-	0.756088
P51150	Rab7a	1.02275	-	0.758412
Q9CWK8	Snx2	1.02269	-	0.758624
Q91WK2	Eif3h	1.02248	-	0.759442
Q9DAR7	Dcps	1.02226	-	0.760318
P17742	Ppia	1.02213	-	0.760804
Q8BH57	Wdr48	1.02212	-	0.760834
Q9R0N0	Galk1	1.02202	-	0.761247
Q8C0M9	Asrgl1	1.0219	-	0.761726
Q61490	Alcam	1.02177	-	0.762232
P70372	Elavl1	1.02177	-	0.762236
O70252	Hmox2	1.02162	-	0.7628
Q9JM62	Reep6	1.02145	-	0.76347
Q64213	Sf1	1.02129	-	0.764095
Q9CX00	Ist1	1.02124	-	0.764303
Q9WU19	Hao1	1.02117	-	0.76457
Q9DCF9	Ssr3	1.02114	-	0.764676
Q3UYV9	Ncbp1	1.02109	-	0.764875
Q99LT0	Dpy30	1.0209	-	0.765609
Q8BMJ2	Lars1	1.02076	-	0.766165
Q8K440	Abca8b	1.02075	-	0.766184
Q62422	Ostf1	1.0207	-	0.766386
P97372	Psme2	1.02064	-	0.766635
Q923D4	Sf3b5	1.02051	-	0.767121
P08249	Mdh2	1.02031	-	0.767913
P62918	Rpl8	1.02006	-	0.7689
Q8CIE6	Copa	1.02003	-	0.769038
Q71LX4	Tln2	1.01965	-	0.77052
P63073	Eif4e	1.01949	-	0.77112
Q810A7	Ddx42	1.01947	-	0.77121
Q9Z1D1	Eif3g	1.01942	-	0.771406
P32233	Drg1	1.01941	-	0.771434
Q60772	Cdkn2c	1.01939	-	0.77152
O54950	Prkag1	1.01934	-	0.771705
Q9D1H7	Get4	1.01915	-	0.772474
Q60737	Csnk2a1	1.0191	-	0.772664
P47758	Srprb	1.0191	-	0.772667
P23492	Pnp	1.01893	-	0.773315
Q9DBR0	Akap8	1.0188	-	0.773845
Q3UGR5	Hdhd2	1.01849	-	0.775075
P63276	Rps17	1.01831	-	0.775786
P35278	Rab5c	1.01827	-	0.775931
Q9D0I8	Mrto4	1.01825	-	0.775988
Q60930	Vdac2	1.01815	-	0.77641
O88792	F11r	1.01809	-	0.776646
Q80YR4	Znf598	1.01771	-	0.778132
Q9D8U8	Snx5	1.01768	-	0.778232
Q6ZQ06	Cep162	1.01765	-	0.778384
Q9JHS3	Lamtor2	1.0176	-	0.778552
P84089	Erh	1.01739	-	0.779384
Q6ZQ38	Cand1	1.01729	-	0.779779
P04919	Slc4a1	1.01695	-	0.781126
Q8CI33	Cwf19l1	1.01691	-	0.781278
P97429	Anxa4	1.01677	-	0.781855
O35286;A2A4P0	Dhx15	1.01673	-	0.781988
Q9D154;Q8VHP7;Q9JK88	Serpinb1a	1.01666	-	0.782273
P29416	Hexa	1.01654	-	0.782739
Q9D051	Pdhb	1.01639	-	0.783332
P16858;Q64467	Gapdh	1.01635	-	0.783494
Q8BWY3	Etf1	1.01631	-	0.783641
Q8K2T1	Nmral1	1.0162	-	0.784088
Q8VDG5	Ppcs	1.01612	-	0.784411
P17665	Cox7c	1.01587	-	0.785388
Q9CQF9	Pcyox1	1.0158	-	0.785692
Q8BGD9	Eif4b	1.01579	-	0.785731
P54731	Faf1	1.01556	-	0.786613
Q7TMK9	Syncrip	1.01546	-	0.787036
Q9CQ40	Mrpl49	1.01543	-	0.787156
P70168	Kpnb1	1.01532	-	0.787557
Q9D125	Mrps25	1.01528	-	0.787725
P68373;Q9JJZ2	Tuba1c; Tuba8	1.01514	-	0.788271
Q9QZE7	Tsnax	1.015	-	0.788845
P61222	Abce1	1.01497	-	0.78898
P30204	Msr1	1.01484	-	0.789492
Q9JKW0	Arl6ip1	1.01477	-	0.789735
Q9DAK9	Phpt1	1.0145	-	0.790806
Q8JZY2	Commd10	1.0144	-	0.791223
O35857	Timm44	1.01437	-	0.791348
Q9D0F9	Pgm1	1.0141	-	0.792417
Q8VEA4	Chchd4	1.01405	-	0.792615
Q9EPE9	Atp13a1	1.01393	-	0.793105
Q80UM3	Naa15	1.01386	-	0.793365
Q8VBV7	Cops8	1.01369	-	0.794042
Q8R3Q0	Saraf	1.01344	-	0.795021
Q64324	Stxbp2	1.01335	-	0.795404
P61087	Ube2k	1.01323	-	0.795867
Q6NT99	Dusp23	1.01316	-	0.796153
P01899	H2-D1	1.01315	-	0.796177
Q9JL62	Gltp	1.01286	-	0.797332
Q9R1P0	Psma4	1.01263	-	0.798273
E9Q3L2	Pi4ka	1.01222	-	0.799905
Q148V8	Fam83h	1.01179	-	0.801613
Q62261	Sptbn1	1.01155	-	0.802583
Q8R0J8	Idnk	1.01146	-	0.802955
Q02357	Ank1	1.01116	-	0.804125
Q9DC51	Gnai3	1.01101	-	0.80474
P62852	Rps25	1.01099	-	0.804832
P27641	Xrcc5	1.0109	-	0.805171
Q01339	Apoh	1.01053	-	0.806646
Q91ZV0	Mia2	1.0105	-	0.806786
P50396	Gdi1	1.01006	-	0.808557
P62257	Ube2h	1.01001	-	0.808739
D3YXK2	Safb	1.00999	-	0.808813
P47753	Capza1	1.00997	-	0.808899
Q91YR7	Prpf6	1.00974	-	0.80982
O88532	Zfr	1.00973	-	0.809871
Q9D1Q6	Erp44	1.00966	-	0.810165
O35728;A2A974	Cyp4a14	1.00954	-	0.810618
Q8BU31;P61226	Rap2c	1.00954	-	0.81063
O35344	Kpna3	1.00942	-	0.811112
Q8R1B4	Eif3c	1.00918	-	0.812075
P46460	Nsf	1.00906	-	0.812563
P60766	Cdc42	1.00904	-	0.812631
Q8VH51	Rbm39	1.00888	-	0.813268
Q60932	Vdac1	1.00873	-	0.813895
Q8BSF4	Pisd	1.00856	-	0.814567
Q9D8S4	Rexo2	1.0083	-	0.815626
O35609	Scamp3	1.00792	-	0.81714
P14824	Anxa6	1.00744	-	0.819071
Q3UE37	Ube2z	1.00715	-	0.820253
P62309	Snrpg	1.00715	-	0.820261
Q8BTV2	Cpsf7	1.00711	-	0.820415
Q9WV32	Arpc1b	1.00702	-	0.820769
P00493	Hprt1	1.00671	-	0.822011
Q9JHJ0	Tmod3	1.00657	-	0.822579
P48722	Hspa4l	1.00656	-	0.822618
P62259	Ywhae	1.00647	-	0.823008
P62242	Rps8	1.00637	-	0.823407
Q9DAC7	Ttc32	1.00627	-	0.823799
Q9Z0J0	Npc2	1.00618	-	0.824184
Q3TBW2	Mrpl10	1.00604	-	0.824735
P14869	Rplp0	1.00597	-	0.825014
Q9D711	Pir	1.00591	-	0.825248
Q8C7R4	Uba6	1.00577	-	0.825808
Q8R121	Serpina10	1.00561	-	0.826455
Q09200	B4galnt1	1.00549	-	0.826963
P43277	H1-3	1.00548	-	0.827012
Q3ULJ0	Gpd1l	1.00545	-	0.827111
Q9D8W7	Ociad2	1.00524	-	0.827976
P50427	Sts	1.00523	-	0.82803
Q8VCT3	Rnpep	1.00516	-	0.828313
P97351	Rps3a	1.00502	-	0.828847
P28352	Apex1	1.00493	-	0.82924
P35283	Rab12	1.00493	-	0.829245
Q60972	Rbbp4	1.00487	-	0.82948
Q9D832	Dnajb4	1.0047	-	0.83016
Q60973	Rbbp7	1.00469	-	0.830213
O88983	Stx8	1.00461	-	0.830518
Q62095;Q61496	Ddx3y	1.00438	-	0.831452
Q9QUR6	Prep	1.00427	-	0.831901
Q505F5	Lrrc47	1.0042	-	0.832211
Q4PJX1	Odr4	1.00403	-	0.832882
O35459	Ech1	1.00353	-	0.834902
P80314	Cct2	1.00352	-	0.834941
Q9CPV4	Glod4	1.00332	-	0.835752
E9Q735	Ube4a	1.00332	-	0.835775
P47941	Crkl	1.00331	-	0.835798
Q9WUQ2	Preb	1.00331	-	0.83582
P63280	Ube2i	1.00327	-	0.83596
O55029	Copb2	1.00312	-	0.836579
P62827;Q61820	Ran	1.00312	-	0.836604
Q61703	Itih2	1.00301	-	0.837037
Q6P1B1	Xpnpep1	1.003	-	0.837091
Q9D6Z1	Nop56	1.00297	-	0.837202
Q6ZWV7	Rpl35	1.00294	-	0.837304
P48774	Gstm5	1.0027	-	0.838289
Q810J8	Zfyve1	1.0027	-	0.838296
Q8K310	Matr3	1.00257	-	0.83883
Q80ZS3	Mrps26	1.00249	-	0.83917
P48758	Cbr1	1.00215	-	0.840546
Q91YJ2	Snx4	1.00214	-	0.840574
Q9R269	Ppl	1.00201	-	0.841127
Q99LD4	Gps1	1.0019	-	0.841568
Q6P5E4	Uggt1	1.00167	-	0.842494
Q8R3S6	Exoc1	1.00156	-	0.842946
Q8VCF0	Mavs	1.00153	-	0.843085
Q02053;P31254	Uba1	1.00137	-	0.843732
Q9DC69	Ndufa9	1.00136	-	0.84377
P62702	Rps4x	1.00112	-	0.844757
Q9D379	Ephx1	1.0011	-	0.84484
P17751	Tpi1	1.00099	-	0.845266
O55234	Psmb5	1.00093	-	0.845522
Q5SUR0	Pfas	1.00086	-	0.845788
Q62418	Dbnl	1.00065	-	0.846668
Q99P31	Hspbp1	1.00064	-	0.846701
P61924	Copz1	1.00063	-	0.846754
Q9D1R9	Rpl34	1.0005	-	0.847269
Q9QZ06	Tollip	1.00039	-	0.847725
Q9CRB9	Chchd3	1.00035	-	0.847883
O09167	Rpl21	1.00023	-	0.848383
Q8JZQ9	Eif3b	1.0002	-	0.84851
P59999	Arpc4	1.00018	-	0.848587
Q8VE37	Rcc1	1.00013	-	0.848779
Q61233	Lcp1	0.999601	-	0.850963
Q8C0I1	Agps	0.999508	-	0.851343
P06537	Nr3c1	0.999457	-	0.851554
Q9CYN2	Spcs2	0.999335	-	0.852052
P26369	U2af2	0.999239	-	0.852449
Q9CQZ5	Ndufa6	0.999134	-	0.852878
Q8VHG0	Fmo4	0.999082	-	0.853092
Q07456	Ambp	0.999056	-	0.853197
P39054;P39053	Dnm2	0.999012	-	0.853378
P10630	Eif4a2	0.998922	-	0.853747
Q99KP6	Prpf19	0.998899	-	0.853842
Q921F2	Tardbp	0.998787	-	0.854301
Q3UIR3	Dtx3l	0.99873	-	0.854537
P70333	Hnrnph2	0.998559	-	0.855239
Q6X893	Slc44a1	0.998548	-	0.855283
O70493	Snx12	0.998474	-	0.85559
O70325	Gpx4	0.998449	-	0.85569
Q8BL66	Eea1	0.998427	-	0.855783
Q9JKB1;P58321	Uchl3	0.99839	-	0.855932
Q8BMA6	Srp68	0.998297	-	0.856316
Q8K183	Pdxk	0.998143	-	0.856947
Q9JK38	Gnpnat1	0.998112	-	0.857078
P01887	B2m	0.998092	-	0.857159
P11031	Sub1	0.998072	-	0.857241
Q9QY93	Dctpp1	0.997935	-	0.857806
Q8BX70	Vps13c	0.99785	-	0.858154
Q9DCC4	Pycr3	0.997436	-	0.859856
P47955	Rplp1	0.997433	-	0.859871
Q91YP0	L2hgdh	0.997362	-	0.860162
Q9DCZ4	Apoo	0.997305	-	0.860398
Q8VBW6	Nae1	0.997081	-	0.861322
P53994;P59279	Rab2a; Rab2b	0.99708	-	0.861325
Q9CXI0	Coq5	0.997053	-	0.861436
Q99JX7	Nxf1	0.99695	-	0.861861
Q8QZY1	Eif3l	0.996772	-	0.862594
Q9D0R8	Lsm12	0.996402	-	0.864121
Q924D0	Rtn4ip1	0.996373	-	0.864239
Q8BG05	Hnrnpa3	0.996367	-	0.864263
Q8BG32	Psmd11	0.996361	-	0.864288
P63017	Hspa8	0.996353	-	0.864323
Q9WVJ2	Psmd13	0.996116	-	0.865299
Q9D958	Spcs1	0.996049	-	0.865578
Q9Z1P6	Ndufa7	0.995882	-	0.866264
O35841	Api5	0.995848	-	0.866407
P67871	Csnk2b	0.995783	-	0.866675
P35585;Q9WVP1	Ap1m1	0.995562	-	0.867588
P12367;P31324	Prkar2a	0.995534	-	0.867702
P70444	Bid	0.995369	-	0.868386
Q8BYC6	Taok3	0.995342	-	0.868498
Q3TNA1	Xylb	0.995333	-	0.868535
P12382	Pfkl	0.995208	-	0.869051
P61166	Tmem258	0.995161	-	0.869246
O70318	Epb41l2	0.99478	-	0.870821
Q61656	Ddx5	0.99462	-	0.871485
Q91V12	Acot7	0.994577	-	0.87166
O55229	Chkb	0.994573	-	0.871676
Q8BFQ8	Gatd1	0.994354	-	0.872587
Q9WTX6	Cul1	0.994287	-	0.872864
Q99P88	Nup155	0.994251	-	0.873012
P49935	Ctsh	0.994225	-	0.873121
Q9R0Q7	Ptges3	0.993985	-	0.874114
Q9JI90	Rnf14	0.993748	-	0.875097
Q9CY66	Gar1	0.993664	-	0.875443
P15626	Gstm2	0.993654	-	0.875487
Q6PDQ2	Chd4	0.993642	-	0.875534
P62849	Rps24	0.993545	-	0.875936
O88487	Dync1i2	0.993487	-	0.876178
Q8BWZ3	Naa25	0.99342	-	0.876455
Q9QWR8	Naga	0.993378	-	0.876629
O70579	Slc25a17	0.993321	-	0.876867
A2ALW5	Dnajc25	0.99329	-	0.876994
Q8BHI7	Elovl5	0.993226	-	0.87726
Q9CPP6	Ndufa5	0.993187	-	0.877422
Q501J6	Ddx17	0.993154	-	0.877562
Q8VCB3	Gys2	0.993032	-	0.878066
Q9CQR4	Acot13	0.99279	-	0.879073
Q6NSR8	Npepl1	0.992564	-	0.880009
P14148	Rpl7	0.992539	-	0.880112
Q80W54	Zmpste24	0.992314	-	0.881048
P61982	Ywhag	0.992269	-	0.881237
P09671	Sod2	0.99222	-	0.881441
Q9CXJ4	Abcb8	0.992174	-	0.881631
Q9CYR0	Ssbp1	0.991969	-	0.882483
Q9CQJ6	Denr	0.991958	-	0.882529
O88522	Ikbkg	0.991926	-	0.882663
Q9WVA3	Bub3	0.991771	-	0.883307
O88587	Comt	0.99162	-	0.883936
Q80WJ7	Mtdh	0.99156	-	0.884184
Q8QZZ7	Tprkb	0.991543	-	0.884258
Q8CCM6	Timm21	0.991491	-	0.884473
O08738	Casp6	0.991482	-	0.884511
Q8BGE6	Atg4b	0.990863	-	0.887088
Q68FL6	Mars1	0.99078	-	0.887433
Q8BFR5	Tufm	0.990745	-	0.887582
Q61207	Psap	0.990641	-	0.888015
Q7TMB8;Q5SQX6	Cyfip1	0.990523	-	0.888506
P0DP28;P0DP27;P0DP26;Q9D6P8	Calm3; Calm2; Calm1	0.990365	-	0.889166
P55284	Cdh5	0.990116	-	0.890204
Q11011	Npepps	0.990036	-	0.890537
O55023	Impa1	0.989976	-	0.890788
P06151;P00342	Ldha	0.989967	-	0.890827
Q6PGH1	Bud31	0.989934	-	0.890963
Q78XF5	Ostc	0.98991	-	0.891063
Q6ZWN5	Rps9	0.989759	-	0.891692
Q8R180	Ero1a	0.989474	-	0.892886
Q91VR5	Ddx1	0.989152	-	0.894229
Q8C3X2	Ccdc90b	0.9891	-	0.894446
P23780	Glb1	0.989068	-	0.89458
Q7TT37	Elp1	0.988985	-	0.894928
Q9CQ88	Tspan31	0.988971	-	0.894987
Q9WV55	Vapa	0.988909	-	0.895248
Q9QZQ8	Macroh2a1	0.988879	-	0.89537
Q6QD59	Bnip1	0.988804	-	0.895687
Q9Z211	Pex11a	0.988537	-	0.896801
P36536	Sar1a	0.988405	-	0.897356
Q9D1Q4	Dpm3	0.988326	-	0.897684
Q3TWW8	Srsf6	0.988207	-	0.898184
P49698;Q9WUU6	Hnf4a	0.988175	-	0.898316
P18528		0.988127	-	0.898519
Q9CRA8	Exosc5	0.988021	-	0.898962
Q9D024	Ccdc47	0.988019	-	0.898972
Q9CQ65	Mtap	0.987944	-	0.899284
Q8VDJ3	Hdlbp	0.98785	-	0.899681
Q91XT4	Sec16b	0.98772	-	0.900221
Q8CG72	Adprs	0.987687	-	0.900363
Q8BXV2	Bri3bp	0.987568	-	0.900861
Q9D3D9	Atp5f1d	0.987451	-	0.901352
P63242;Q8BGY2	Eif5a	0.987441	-	0.901394
O55013	Trappc3	0.987435	-	0.901419
Q9JM14	Nt5c	0.98739	-	0.901607
P57759	Erp29	0.987261	-	0.902149
Q9D8V0	Hm13	0.987204	-	0.902386
Q8CGY8	Ogt	0.987161	-	0.902565
Q8VCM8	Ncln	0.986905	-	0.90364
Q91YS8;Q8BW96	Camk1	0.986852	-	0.903863
Q8K010	Oplah	0.986837	-	0.903927
Q3UMY5	Eml4	0.986817	-	0.904011
O55111	Dsg2	0.986237	-	0.906443
Q8R050;Q149F3	Gspt1	0.986194	-	0.906626
O70310	Nmt1	0.98613	-	0.906896
Q9JKC8;Q8R2R9	Ap3m1	0.985923	-	0.907765
Q80UG5	Septin9	0.985474	-	0.90965
Q8BJW6	Eif2a	0.985192	-	0.91084
Q9ET01	Pygl	0.984887	-	0.912122
Q9CQ56	Use1	0.98487	-	0.912193
P26262;Q91Y47	Klkb1	0.984802	-	0.912478
Q9R1P1	Psmb3	0.984613	-	0.913274
Q62448	Eif4g2	0.984174	-	0.915127
Q91YR1	Twf1	0.984061	-	0.915602
Q8CGB6	Tns2	0.984053	-	0.915635
Q8BK72	Mrps27	0.984008	-	0.915823
Q80YD1	Supv3l1	0.983973	-	0.915972
Q64337	Sqstm1	0.983868	-	0.916417
Q922B1	Macrod1	0.983485	-	0.91803
Q9JIX8	Acin1	0.983381	-	0.918468
O08997	Atox1	0.983303	-	0.918798
Q8JZU2	Slc25a1	0.983194	-	0.919259
Q8BMP6	Acbd3	0.982995	-	0.920097
P10649	Gstm1	0.982939	-	0.920334
O88545	Cops6	0.9829	-	0.920498
Q8VC30	Tkfc	0.982705	-	0.921324
Q9QYJ0	Dnaja2	0.982695	-	0.921363
Q60902	Eps15l1	0.98255	-	0.921979
P35486	Pdha1	0.982459	-	0.922361
Q9JMA1	Usp14	0.982412	-	0.922563
Q8BGU5	Ccny	0.98236	-	0.922783
Q99LI8	Hgs	0.982216	-	0.923389
Q8CC86	Naprt	0.981821	-	0.925061
Q9DBY1	Syvn1	0.981589	-	0.926042
Q8K1X1	Wdr11	0.981506	-	0.926393
Q62189	Snrpa	0.981308	-	0.927231
P24369	Ppib	0.981256	-	0.92745
Q6VN19;P69566	Ranbp10	0.981071	-	0.928235
Q8BMS1	Hadha	0.981014	-	0.928476
Q920Q4	Vps16	0.981001	-	0.928531
Q922D4	Ppp6r3	0.980988	-	0.928585
P51855	Gss	0.980957	-	0.928716
Q9CQ80	Vps25	0.98086	-	0.929126
P97470	Ppp4c	0.980836	-	0.92923
Q9D8E6	Rpl4	0.980426	-	0.930965
Q5XG73	Acbd5	0.980392	-	0.93111
Q62086	Pon2	0.980253	-	0.931702
Q91WG4	Elp2	0.98023	-	0.931796
O35381;Q64G17	Anp32a	0.980058	-	0.932526
Q8BFY9;Q99LG2	Tnpo1	0.980025	-	0.932665
Q9QZ88	Vps29	0.979865	-	0.933347
O35900	Lsm2	0.979753	-	0.933819
O35239	Ptpn9	0.979656	-	0.934232
O88543	Cops3	0.97945	-	0.935105
Q91VZ6	Smap1	0.979352	-	0.935523
Q60631	Grb2	0.979287	-	0.9358
Q3TDN2	Faf2	0.979144	-	0.936406
P70296;Q8VIN1	Pebp1	0.978859	-	0.937618
Q9CQA1	Trappc5	0.978657	-	0.938474
Q61655;Q9QY15	Ddx19a	0.978519	-	0.939061
Q9Z1R2	Bag6	0.978503	-	0.939128
Q9QYE6	Golga5	0.978446	-	0.93937
Q91VD9	Ndufs1	0.978331	-	0.93986
O88544	Cops4	0.978167	-	0.940556
Q9ER72	Cars1	0.978032	-	0.941132
P14206	Rpsa	0.977993	-	0.941299
Q9QXT0	Cnpy2	0.977887	-	0.941747
P47963	Rpl13	0.977867	-	0.941834
P70441	Slc9a3r1	0.977739	-	0.942377
P08228	Sod1	0.977726	-	0.942434
A3KGB4	Tbc1d8b	0.977706	-	0.942519
P61161	Actr2	0.97765	-	0.942757
Q9CR57	Rpl14	0.977618	-	0.942892
Q68FD5	Cltc	0.977545	-	0.943203
Q9JHH9	Copz2	0.977302	-	0.944236
Q9DD18	Dtd1	0.977276	-	0.944347
Q64133	Maoa	0.977225	-	0.944568
Q9JL15	Lgals8	0.977021	-	0.945435
Q91YN5	Uap1	0.976981	-	0.945606
Q99N84	Mrps18b	0.976869	-	0.946083
Q9D1A2	Cndp2	0.976856	-	0.946137
Q9DCH4	Eif3f	0.976805	-	0.946355
Q9CXW4	Rpl11	0.976778	-	0.94647
Q8K297	Colgalt1	0.976721	-	0.946715
Q5RKZ7	Mocs1	0.976698	-	0.946811
P01671;P01670;P01672;P01663;P01662;P01661		0.976671	-	0.946924
P50516	Atp6v1a	0.976524	-	0.947551
O88967	Yme1l1	0.976473	-	0.94777
Q58A65;Q9ESN9	Spag9	0.976417	-	0.948009
Q91VJ4	Stk38	0.976266	-	0.948652
Q80U93	Nup214	0.97622	-	0.948849
Q99LD9	Eif2b2	0.976164	-	0.949087
Q8VC42	Rmc1	0.976142	-	0.949181
P49615	Cdk5	0.976029	-	0.949663
Q9CR26	Vta1	0.975622	-	0.951401
Q91ZJ5	Ugp2	0.975608	-	0.95146
O88569	Hnrnpa2b1	0.975556	-	0.95168
Q3UG20	Kmt2e	0.975322	-	0.952681
P58871	Tnks1bp1	0.975242	-	0.953023
O88736	Hsd17b7	0.975235	-	0.953053
P42932	Cct8	0.9752	-	0.953199
Q64737	Gart	0.975183	-	0.953274
Q9CQE8	RTRAF	0.97488	-	0.954568
Q8JZR0	Acsl5	0.974612	-	0.955712
P63158	Hmgb1	0.974561	-	0.955933
Q9CQP3	Chchd5	0.974501	-	0.956187
Q7TNC9	Inpp5a	0.974445	-	0.956427
Q8BKE6	Cyp20a1	0.974408	-	0.956584
P58044	Idi1	0.974394	-	0.956643
O35593	Psmd14	0.97427	-	0.957174
Q810B6	Ankfy1	0.974268	-	0.957182
Q99KI0	Aco2	0.974128	-	0.957781
P80316	Cct5	0.973985	-	0.958394
P42567	Eps15	0.973767	-	0.959326
Q8BH24	Tm9sf4	0.973736	-	0.95946
Q8BTX9	Hsdl1	0.973691	-	0.959653
P61620;Q9JLR1	Sec61a1	0.973688	-	0.959662
Q8CAQ8	Immt	0.973608	-	0.960008
P39447	Tjp1	0.973444	-	0.96071
Q8CBY8	Dctn4	0.973343	-	0.961139
P35979	Rpl12	0.973336	-	0.961169
Q3TIX9	Usp39	0.973178	-	0.961847
P62869	Elob	0.973162	-	0.961916
Q9CQJ8	Ndufb9	0.973127	-	0.962066
Q9DCT2	Ndufs3	0.973062	-	0.962345
P63330;P62715	Ppp2ca	0.973034	-	0.962463
Q9JIG7	Ccdc22	0.972614	-	0.964262
Q9CPR4	Rpl17	0.972585	-	0.964386
Q9CR51	Atp6v1g1	0.97245	-	0.964965
Q6ZWM4	Lsm8	0.972305	-	0.965588
Q9CWE0	Mtfr1l	0.972266	-	0.965754
P62996	Tra2b	0.972024	-	0.966789
B2RY56	Rbm25	0.971982	-	0.966972
P62880	Gnb2	0.97195	-	0.967108
Q8VE88	Fam114a2	0.971937	-	0.967166
P11438	Lamp1	0.971908	-	0.96729
Q9JKF7	Mrpl39	0.971826	-	0.967641
P97461	Rps5	0.971785	-	0.967816
Q8VCI0	Plbd1	0.971714	-	0.968119
P50637	Tspo	0.971711	-	0.968134
Q9R111	Gda	0.971692	-	0.968215
Q921V5	Mgat2	0.971647	-	0.968409
Q9QZB7	Actr10	0.971527	-	0.968923
Q3UPL0	Sec31a	0.97143	-	0.969339
Q8BL97	Srsf7	0.971421	-	0.96938
Q3UI43	Babam1	0.971371	-	0.969593
P16301	Lcat	0.971176	-	0.970427
Q7TSE6	Stk38l	0.971004	-	0.971168
Q8C2E7	Washc5	0.97095	-	0.971399
Q923D2	Blvrb	0.970899	-	0.971619
O08810	Eftud2	0.970837	-	0.971884
P60122	Ruvbl1	0.970801	-	0.97204
Q9CPQ3	Tomm22	0.97071	-	0.972428
Q8VD00	Tmem97	0.970572	-	0.973022
P62274	Rps29	0.970366	-	0.973908
Q9EQU5	Set	0.970361	-	0.97393
P62270	Rps18	0.97021	-	0.974578
Q6ZWX6	Eif2s1	0.969914	-	0.975851
P27046;Q8BRK9	Man2a1	0.969801	-	0.976334
P99027	Rplp2	0.96965	-	0.976983
Q9Z2U1	Psma5	0.969592	-	0.977237
Q9CQU3	Rer1	0.969557	-	0.977386
Q9WUL7	Arl3	0.96951	-	0.977586
P13707	Gpd1	0.969401	-	0.978055
P26516	Psmd7	0.9694	-	0.978061
Q6ZWY9;Q64478;P10853;P10854;Q64475;Q64525;Q8CGP2;Q8CGP1;P70696	H2bc4; H2bc9; H2b	0.969243	-	0.978737
P55258	Rab8a	0.969196	-	0.978936
Q11136	Pepd	0.96916	-	0.979095
Q61171	Prdx2	0.969133	-	0.979208
Q6GQT9	Nomo1	0.96907	-	0.979482
Q6PGC1	Dhx29	0.968998	-	0.97979
Q9DBE8	Alg2	0.968918	-	0.980133
Q9ERG0;Q4U4S6	Lima1	0.968905	-	0.980189
Q8BHG2	Czib	0.96881	-	0.980599
Q9EQH2	Erap1	0.968778	-	0.980738
P70697	Urod	0.968573	-	0.981618
Q9D8N0	Eef1g	0.968552	-	0.981709
P52792	Gck	0.968536	-	0.981779
P68037	Ube2l3	0.968515	-	0.98187
E9Q634;P70248	Myo1e	0.968444	-	0.982175
P12815	Pdcd6	0.968197	-	0.983239
Q9JLB0;Q9WV34	Mpp6	0.968057	-	0.98384
P56873	Znrd2	0.968001	-	0.984082
P23116	Eif3a	0.967893	-	0.98455
P05213	Tuba1b	0.967784	-	0.985018
Q78IK4	Apool	0.967721	-	0.985288
Q9DC50	Crot	0.96738	-	0.986761
Q9D8W5	Psmd12	0.967184	-	0.987604
Q9D5V5	Cul5	0.967045	-	0.988203
P14211	Calr	0.966774	-	0.989374
B2RXS4	Plxnb2	0.966747	-	0.989488
Q91XL9	Osbpl1a	0.96669	-	0.989735
Q9ESP1	Sdf2l1	0.966616	-	0.990054
P19258	Mpv17	0.966543	-	0.990369
Q0VGB7	Ppp4r2	0.966479	-	0.990648
Q91VI7	Rnh1	0.966468	-	0.990693
Q80XQ2	Tbc1d5	0.966462	-	0.990721
Q6P542	Abcf1	0.966244	-	0.991661
P12265	Gusb	0.966199	-	0.991855
Q8R3G1	Ppp1r8	0.966014	-	0.992651
Q9DB43	Zfpl1	0.965956	-	0.992903
P68040	Rack1	0.965955	-	0.992906
Q8R3Q6	Ccdc58	0.965946	-	0.992947
Q99L88	Sntb1	0.965893	-	0.993176
Q91VC4	Plvap	0.965804	-	0.993561
Q8R081	Hnrnpl	0.965795	-	0.993599
P35293	Rab18	0.965733	-	0.993868
Q6PGB6	Naa50	0.965437	-	0.995144
Q9DCS2	Mettl26	0.965383	-	0.995377
Q9QYF1	Rdh11	0.965073	-	0.996719
P84091	Ap2m1	0.964859	-	0.997644
P23475	Xrcc6	0.964793	-	0.99793
A2AN08	Ubr4	0.964683	-	0.998405
Q6PB44	Ptpn23	0.964529	-	0.999072
P61202	Cops2	0.964386	-	0.99969
O35309	Nmi	0.964328	-	0.99994
P61211	Arl1	0.964314	-	1
Q921I9	Exosc4	0.964276	-	0.9998
Q99M87	Dnaja3	0.964266	-	0.99975
Q9DB27;Q9CQ21	Mcts1	0.964084	-	0.998802
Q6ZPE2	Sbf1	0.964062	-	0.99869
Q62186	Ssr4	0.963992	-	0.998325
Q91X34	Baat	0.963639	-	0.996488
Q8BRK8	Prkaa2	0.963562	-	0.99609
Q00PI9	Hnrnpul2	0.963415	-	0.995321
P67778	Phb	0.963386	-	0.995173
P17563	Selenbp1	0.963318	-	0.994818
Q9DC63	Fbxo3	0.963306	-	0.994757
Q9DB20	Atp5po	0.963282	-	0.994631
P80315	Cct4	0.963212	-	0.994267
Q9CQI3	Gmfb	0.963052	-	0.993432
Q9JLV6	Pnkp	0.963	-	0.993165
P62960;Q9Z2C8	Ybx1	0.962896	-	0.992619
Q6NV83	U2surp	0.962825	-	0.992251
Q9CQ75	Ndufa2	0.962801	-	0.992129
Q8BJU0	Sgta	0.962773	-	0.991981
Q9Z1Q9	Vars1	0.962769	-	0.991962
O70251	Eef1b	0.962731	-	0.991761
Q9D1L0	Chchd2	0.962618	-	0.991173
P54071	Idh2	0.962525	-	0.99069
P31230	Aimp1	0.962481	-	0.990459
Q9CQB5	Cisd2	0.962228	-	0.98914
Q8BGH2	Samm50	0.962021	-	0.988064
Q921M3	Sf3b3	0.961906	-	0.987462
Q9CR00	Psmd9	0.96186	-	0.987226
Q3UGC7;Q66JS6	Eif3j1; Eif3j2	0.961722	-	0.986504
Q07113	Igf2r	0.961669	-	0.98623
Q8BI84	Mia3	0.961662	-	0.986193
P61804	Dad1	0.961582	-	0.985773
P46664	Adss2	0.961572	-	0.985722
Q00519;Q3TYQ9	Xdh	0.961446	-	0.985066
Q61598	Gdi2	0.961303	-	0.984322
Q80TS8	Sel1l3	0.961184	-	0.983703
Q9ET22	Dpp7	0.961014	-	0.982816
P17182	Eno1	0.961001	-	0.982745
Q9JJK2	Lancl2	0.96085	-	0.981958
Q99M04	Lias	0.960844	-	0.981926
Q99LF4	Rtcb	0.960703	-	0.981192
Q01768	Nme2	0.960653	-	0.980932
Q9CPQ8	Atp5mg	0.960651	-	0.980918
Q9CPT4	Mydgf	0.960334	-	0.979267
Q9CR62	Slc25a11	0.960234	-	0.978742
Q9CZX8	Rps19	0.960228	-	0.978712
Q91VF2	Hnmt	0.960188	-	0.978506
P62814	Atp6v1b2	0.960149	-	0.9783
Q8K1E0	Stx5	0.96012	-	0.97815
P03888	Mtnd1	0.960096	-	0.978023
Q9ERF3	Wdr61	0.960088	-	0.977981
P97478	Coq7	0.959575	-	0.975302
Q99NB9	Sf3b1	0.959471	-	0.974759
P17225	Ptbp1	0.959428	-	0.974534
Q7TQI3	Otub1	0.959333	-	0.974038
Q9CU62	Smc1a	0.959241	-	0.973558
Q64462	Cyp4b1	0.958862	-	0.971581
Q5U458	Dnajc11	0.958664	-	0.970546
Q91V08	Clec2d	0.958608	-	0.970249
P11983	Tcp1	0.958522	-	0.969803
O35295	Purb	0.958496	-	0.969663
Q9CQM5	Txndc17	0.958438	-	0.969364
P59108	Cpne2	0.958394	-	0.969135
P98083;Q61120	Shc1	0.958367	-	0.968991
Q8VEH8	Erlec1	0.958194	-	0.968086
Q9JII5	Dazap1	0.958023	-	0.967193
P11881	Itpr1	0.957977	-	0.966953
P26043	Rdx	0.957813	-	0.966094
Q60692	Psmb6	0.957684	-	0.965421
P98203	Arvcf	0.957443	-	0.964157
Q8BJ71	Nup93	0.957404	-	0.963956
Q9DBP5	Cmpk1	0.957322	-	0.963524
O35678	Mgll	0.95727	-	0.963254
P61027;Q8K386	Rab10	0.957213	-	0.962957
Q9D4H1	Exoc2	0.957178	-	0.962775
P15116;P39038	Cdh2	0.957152	-	0.962637
P54823	Ddx6	0.956988	-	0.961777
Q93092	Taldo1	0.956977	-	0.961719
P07724	Alb	0.95678	-	0.960688
Q8QZY9	Sf3b4	0.956649	-	0.960004
P51175	Ppox	0.956599	-	0.959744
Q8R238	Sdsl	0.956555	-	0.959513
Q9QXF8	Gnmt	0.956444	-	0.958929
Q8R1S0	Coq6	0.956295	-	0.958151
G5E870	Trip12	0.956231	-	0.957815
Q9D8Z1	Ascc1	0.956214	-	0.957724
Q64433	Hspe1	0.955886	-	0.956007
P62821	Rab1A	0.955532	-	0.954155
Q8VE38	Oxnad1	0.955481	-	0.953887
Q99JF5	Mvd	0.955073	-	0.951753
O88455	Dhcr7	0.955057	-	0.951667
O08585	Clta	0.955025	-	0.951499
P63321	Rala	0.955017	-	0.951454
Q99NH0	Ankrd17	0.955001	-	0.951372
Q9CXE7	Tmed5	0.954837	-	0.950515
Q61510	Trim25	0.954818	-	0.950415
Q8BU30	Iars1	0.954805	-	0.950347
Q8C878	Uba3	0.954693	-	0.949759
O89020;CON__REFSEQ:XP_585019	Afm	0.954691	-	0.949746
P62334	Psmc6	0.954647	-	0.949517
Q31125	Slc39a7	0.954552	-	0.949018
Q9QXK3	Copg2	0.954545	-	0.948985
Q62093	Srsf2	0.954333	-	0.94787
P18242	Ctsd	0.954187	-	0.947107
Q9D1K2	Atp6v1f	0.954176	-	0.94705
Q60864	Stip1	0.954085	-	0.946571
P27659	Rpl3	0.953961	-	0.945919
P24668	M6pr	0.953766	-	0.9449
Q91Z53	Grhpr	0.9535	-	0.943502
Q80SW1	Ahcyl1	0.953272	-	0.942306
Q5XJY4	Parl	0.953102	-	0.941413
Q9D8N2	Dennd10	0.953049	-	0.941138
Q91VT4	Cbr4	0.953003	-	0.940896
Q9JLN9	Mtor	0.952886	-	0.940282
Q91V92	Acly	0.952797	-	0.939815
Q9JL35	Hmgn5	0.952702	-	0.939318
Q3TDD9	Ppp1r21	0.952639	-	0.938986
Q8JZK9	Hmgcs1	0.952562	-	0.93858
Q9D0S9	Hint2	0.952446	-	0.937975
Q9CQC9	Sar1b	0.952445	-	0.937969
Q91VH6	Memo1	0.952405	-	0.937761
Q8CFA2	Amt	0.952383	-	0.937644
Q01147;P81269	Creb1	0.952359	-	0.937515
Q3TYS2	Cybc1	0.952202	-	0.936692
P48024;Q9CXU9	Eif1; Eif1b	0.952182	-	0.936586
Q91YH5	Atl3	0.952071	-	0.936005
Q9EQH3	Vps35	0.952043	-	0.935859
P05063	Aldoc	0.951894	-	0.935074
Q60855	Ripk1	0.951866	-	0.934928
Q9WV98	Timm9	0.951826	-	0.934718
Q8BU33	Ilvbl	0.951796	-	0.934564
Q9CQT1	Mri1	0.951725	-	0.934188
Q59J78	Ndufaf2	0.951637	-	0.933728
Q6PAR5	Gapvd1	0.951634	-	0.933713
P97855	G3bp1	0.951564	-	0.933344
Q91YP2	Nln	0.951479	-	0.932897
Q9D8X2	Ccdc124	0.951371	-	0.932331
Q8BHS3	Rbm22	0.951368	-	0.932314
Q8VBT9	Aspscr1	0.951224	-	0.931559
Q61316	Hspa4	0.951051	-	0.930649
Q8BFR4	Gns	0.950975	-	0.930248
Q9D1H8	Mrpl53	0.950898	-	0.929844
P52332	Jak1	0.950807	-	0.929369
Q01405	Sec23a	0.950805	-	0.929359
Q9CQ92	Fis1	0.95079	-	0.929281
Q8BFS6	Cpped1	0.95071	-	0.928857
P84104	Srsf3	0.950683	-	0.928718
Q9D172	Gatd3a	0.950656	-	0.928577
P62717	Rpl18a	0.950521	-	0.927865
O08677;CON__P01045-1;CON__Q2KJ62;CON__P01044-1	Kng1	0.950323	-	0.926826
Q8C0J2	Atg16l1	0.950057	-	0.925428
P62774	Mtpn	0.950051	-	0.925399
Q8BVA5	Ldah	0.949729	-	0.923706
P46467;Q8VEJ9;Q8BPY9	Vps4b	0.949694	-	0.923521
P49443	Ppm1a	0.949538	-	0.922699
O08749	Dld	0.94941	-	0.92203
Q8VDP4	Ccar2	0.949371	-	0.921823
O35643	Ap1b1	0.94932	-	0.921553
P35700	Prdx1	0.949279	-	0.921341
P62196	Psmc5	0.949241	-	0.921139
Q6P069	Sri	0.949054	-	0.920155
Q8K2Q9	Shtn1	0.948988	-	0.919808
P28659	Celf1	0.948977	-	0.919753
Q9CR61	Ndufb7	0.948971	-	0.919722
Q9QXA5	Lsm4	0.948955	-	0.919637
P61358	Rpl27	0.948896	-	0.919328
Q99KG5	Lsr	0.948894	-	0.919313
Q9CYV5	Tmem135	0.948796	-	0.918803
Q9DBT5	Ampd2	0.948757	-	0.918596
P40336	Vps26a	0.948687	-	0.91823
Q9Z1T1;Q9JME5	Ap3b1	0.94863	-	0.917925
Q69ZS7	Hbs1l	0.948579	-	0.91766
Q9DC16	Ergic1	0.948471	-	0.917091
[truncated: 1,614 more rows]
