# Supplementary material for: Revealing the Therapeutic Targets and Mechanism of Ginsenoside Rg1 for Liver Damage Related to Anti-Oxidative Stress Using Proteomic Analysis
Source: Int J Mol Sci. 2022 Sep 2;23(17):10045. doi: 10.3390/ijms231710045 (PMC9455996; doi:10.3390/ijms231710045)
Supplement: Supplementary file 1 [file ijms-23-10045-s001.zip › Supplementary Table S3 Raw data of PRM.xlsx]

## Sheet: Sheet1
Uniprot ID	Gene name	Peptide	D-gal	D-gal-Rgl	Log2 Fold change of D-gal	Log2 Fold change of D-gal+Rg1
Q01279	Egfr	NLQEILIGAVR	15025880	1.18033e+08	23.8409	26.8146
Q01279	Egfr	EISDGDVIISGNR	15246452	5.85306e+07	23.862	25.8027
Q01279	Egfr	YLVIQGDER	12635194	5.08026e+07	23.5909	25.5984
P42225	Stat1	LLGPNAGPDGLIPWTR	25294534	9.71426e+07	24.5923	26.5336
P42225	Stat1	DQQPGTFLLR	14393561	5.74096e+07	23.7789	25.7748
P43406	Itgav	IQSSNSFDNVSPVVSYK	2235604	2.73437e+06	21.0922	21.3828
P02463	Col4a1	HSQTTDDPLCPPGTK	3148059	4161036	21.586	21.9885
Q61001	Lama5	ITASATCGEEAPTR	590181	934831	19.1708	19.8343
Q61001	Lama5	ALNELASR	7748231	7.40553e+06	22.8854	22.8202
P11087	Col1a1	GETGPAGPAGPIGPAGAR	20337790	6.35334e+07	24.2777	25.921
Q04857	Col6a1	GLEELLIGGSHLK	30043708	3.67529e+07	24.8406	25.1314
Q04857	Col6a1	IALVITDGR	26202212	2.93712e+07	24.6432	24.8079
Q04857	Col6a1	VLLFSDGNSQGATAEAIEK	10389584	1.15141e+07	23.3086	23.4569
P11276	Fn1	HALQSASAGSGSFTDVR	3216566	4.72462e+06	21.6171	22.1718
P11276	Fn1	WCGTTQNYDADQK	6306182	1.87803e+07	22.5883	24.1627
P11276	Fn1	TFYQIGDSWEK	57305147	113892951	25.7722	26.7631
P11276	Fn1	IHLYTLNDNAR	22737092	8.74447e+07	24.4385	26.3819
